# Supplementary material for: Strong graphene oxide nanocomposites from aqueous hybrid liquid crystals
Source: Nat Commun. 2020 Feb 11;11:830. doi: 10.1038/s41467-020-14618-0 (PMC7012915; doi:10.1038/s41467-020-14618-0)
Supplement: Supplementary file 5 — Source Data [file 41467_2020_14618_MOESM5_ESM.xlsx]

## Sheet: Figure 2a
	Figure 2a
Ctotal	CP	dp
wt.%	wt.%	Å
1.7 (I)	1.67 (I)	169.892
2.8 (I+hNb)	2.75 (I+N+)	99.7778
4.9 (hNb)	4.75 (I+N+)	72.2529
7.1 (hNb)	6.89 (I+N+)	55.8259
14.4 (hNb)	14.04 (N+)	39.7848

## Sheet: Figure 4
		Figure 4a
	Ctotal (wt.%)	ΔE (Gpa)
	1.7	22.5
	2.8	15.5
	4.9	1.7
	7.1	-1.5

## Sheet: Supplementary Fig. 1
	Supplementary Figure 1
		PBDT			GO
	wt.%	Nematic phase (%)		wt.%	Nematic phase %
	0	0		0	0
	1.5	0		0.04166	5.10101
	1.7	0		0.05	13.3333
	2.86	48.718		0.07142	21.5
	5	73.6111		0.1	23.16
	7.5	92.5		0.125	31.9588
	10	97.2222		0.186	48.4
	12	100		0.25	84.375
	20	100		0.72	96.9697
				0.861	100

## Sheet: Supplementary Fig.2c
	Supplementary Figure 2C
	Concentration (mg/mL)	Absorbance (a.u.)
	0.1	0.254
	0.05	0.124
	0.04	0.098
	0.02	0.051

## Sheet: Supplementary Figure 3a 
		Supplementary Figure 3b
Large GO flakes			Small GO flakes
Longest span measurement			Longest span measurement
Particle no.	Size (um)		Particle no.	Size (um)
1	5.992		1	0.864
2	4.24		2	1.46
3	2.3		3	0.388
4	3.3		4	0.24
5	5.3		5	0.422
6	2.8		6	0.38
7	2.902		7	0.2
8	2.4		8	0.13
9	2.7		9	0.13
10	1.148		10	0.13
11	1.467		11	0.265
12	3.62		12	0.5
13	3.2		13	0.32
14	3.02		14	1.1
15	2.032		15	2.11
16	4.05		16	1.3
17	2.3		17	0.37
18	3		18	0.52
19	4.3		19	1.6
20	1.6		20	0.73
21	0.9		21	0.425
22	2.3		22	1.1
23	2.5		23	1.15
24	2		24	0.42
25	3.7		25	0.285
26	2.6		26	2.42
27	3.6		27	0.5
28	2.3		28	2.2
29	2.2		29	0.61
30	1.8		30	0.882
31	4		31	0.33
32	1.4		32	1.1
33	1.2		33	1.12
34	5		34	2.268
35	1.8		35	0.29
36	5.3		36	1.366
37	7		37	0.201
38	1.8		38	0.45
39	1.8		39	0.34
40	1.5		40	0.25
41	1.7		41	0.11
42	1.3		42	0.36
43	4.6		43	0.22
44	1.92		44	1.2
45	2		45	0.42
46	5.83		46	0.27
47	3.9		47	0.47
48	7		48	0.61
49	1.8		49	0.13
50	10.5		50	0.13
51	3.4		51	0.13
52	4		52	0.13
53	4		53	0.13
54	8		54	0.13
55	8.4		55	0.13
56	2		56	0.13
57	7		57	0.13
58	3.5		58	0.42
59	5		59	0.62
60	4		60	1.03
61	2.3		61	1.841
62	3		62	0.95
63	4		63	0.273
64	2		64	0.29
65	2.9		65	0.73
66	3.7		66	0.85
67	2.1		67	0.751
68	4.1		68	0.45
69	2.1		69	2.1
70	3.1		70	0.69
71	2.5		71	0.52
72	4.6		72	0.87
73	2.2		73	0.55
74	13		74	0.13
75	7		75	0.13
76	7		76	0.13
77	10		77	0.13
78	4		78	0.13
79	3		79	0.13
80	3.2		80	0.13
81	3.9		81	0.13
82	4.5		82	0.13
83	3.1		83	0.78
84	13		84	0.39
85	7		85	0.32
86	3		86	0.19
87	4.1		87	1.226
88	2.6		88	2.146
89	3.4		89	1.061
90	3		90	0.55
91	1.8		91	0.85
92	2.2		92	0.76
93	2		93	1
94	3.5		94	0.681
95	3		95	0.5
96	1.2		96	0.29
97	1.9		97	0.5
98	3.6		98	1.01
99	2.3		99	1.2
100	1.5		100	1.35
101	1.75		101	1.43
102	8.6		102	0.58
103	6.4		103	1.873
104	2.6		104	1.14
105	2.3		105	1.7
106	2.8		106	0.6
107	3.3		107	1.86
108	5.5		108	0.7
109	3		109	0.5
110	3.2		110	0.75
111	3.9		111	1.1
112	2.2		112	0.13
113	1.3		113	0.13
114	6		114	0.13
			115	0.13
			116	0.13
			117	0.507

## Sheet: Supplementary Figure 3c
				Supplementary Figure 3c
	Lt_BE	Lt-Int	Lt-C1s_BE	Lt-C1s_C1s	Lt-C1s_C1s1	Lt-C1s_C1s2	Lt-C1s_C1s3	Lt-C1s_Env	Lt-O1s_BE	Lt-O1s_Int	Dk_BE	Dk_Int	Dk-C1s_BE	Dk-C1s_C1s	Dk-C1s_C1s1	Dk-C1s_C1s2	Dk-C1s_Env	Dk_O1s_BE	Dk_O1s_Int
	1200	32765	300.981	0	0	0	0	0	543.981	57.07	1200	24700	300.108	0	0	0	0	543.108	-19.1989
	1199	32870	300.881	0	0	0	0	0	543.881	41.7101	1199	24490	300.008	0	0	0	0	543.008	-14.2752
	1198	32345	300.781	0	0	0	0	0	543.781	35.37	1198	23980	299.908	0	0	0	0	542.908	27.2998
	1197	32400	300.681	0	0	0	0	0	543.681	122.2	1197	24510	299.808	0	0	0	0	542.808	51.1212
	1196	33220	300.581	0	0	0	0	0	543.581	-111.47	1196	24700	299.708	0	0	0	0	542.708	66.1099
	1195	32855	300.481	0	0	0	0	0	543.481	-69.81	1195	24490	299.608	0	0	0	0	542.608	91.1264
	1194	32925	300.381	0	0	0	0	0	543.381	44.72	1194	24930	299.508	0	0	0	0	542.508	-46.2698
	1193	33235	300.281	0	0	0	0	0	543.281	7.10998	1193	24705	299.408	0	0	0	0	542.408	-32.7188
	1192	33305	300.181	0	0	0	0	0	543.181	-11.98	1192	24725	299.308	0	0	0	0	542.308	29.9124
	1191	33375	300.081	0	0	0	0	0	543.081	77.4899	1191	25055	299.208	0	0	0	0	542.208	49.1251
	1190	33665	299.981	0	0	0	0	0	542.981	19.5799	1190	24665	299.108	0	0	0	0	542.108	-3.11127
	1189	33085	299.881	0	0	0	0	0	542.881	-47.55	1189	24450	299.008	0	0	0	0	542.008	21.1813
	1188	32620	299.781	0	0	0	0	0	542.781	8.71002	1188	25175	298.908	0	0	0	0	541.908	8.67248
	1187	32375	299.681	0	0	0	0	0	542.681	5.78995	1187	24855	298.808	0	0	0	0	541.808	4.45496
	1186	32885	299.581	0	0	0	0	0	542.581	9.66003	1186	24515	298.708	0	0	0	0	541.708	-2.69501
	1185	32485	299.481	0	0	0	0	0	542.481	-21.2801	1185	24580	298.608	0	0	0	0	541.608	-13.4476
	1184	32405	299.381	0	0	0	0	0	542.381	-4.29001	1184	24345	298.508	0	0	0	0	541.508	30.8551
	1183	32350	299.281	0	0	0	0	0	542.281	24.92	1183	24435	298.408	0	0	0	0	541.408	85.9625
	1182	32980	299.181	0	0	0	0	0	542.181	21.19	1182	24715	298.308	0	0	0	0	541.308	-47.7451
	1181	33095	299.081	0	0	0	0	0	542.081	-8.78998	1181	24500	298.208	0	0	0	0	541.208	-37.2073
	1180	33785	298.981	0	0	0	0	0	541.981	-35.1199	1180	25000	298.108	0	0	0	0	541.108	36.6351
	1179	33800	298.881	0	0	0	0	0	541.881	23.4799	1179	24545	298.008	0	0	0	0	541.008	54.5749
	1178	33310	298.781	0	0	0	0	0	541.781	-7.77008	1178	24310	297.908	0	0	0	0	540.908	18.2925
	1177	32955	298.681	0	0	0	0	0	541.681	-64.1301	1177	25325	297.808	0	0	0	0	540.808	1.99737
	1176	33365	298.581	0	0	0	0	0	541.581	7.74994	1176	25020	297.708	0	0	0	0	540.708	-15.43
	1175	33660	298.481	0	0	0	0	0	541.481	38.94	1175	24890	297.608	0	0	0	0	540.608	38.67
	1174	34785	298.381	0	0	0	0	0	541.381	4.10004	1174	25380	297.508	0	0	0	0	540.508	-24.2706
	1173	34545	298.281	0	0	0	0	0	541.281	27.41	1173	25590	297.408	0	0	0	0	540.408	63.4384
	1172	34535	298.181	0	0	0	0	0	541.181	17.54	1172	25265	297.308	0	0	0	0	540.308	-27.2729
	1171	35025	298.081	0	0	0	0	0	541.081	-62.4901	1171	25475	297.208	0	0	0	0	540.208	35.235
	1170	34160	297.981	0	0	0	0	0	540.981	-40.39	1170	25710	297.108	0	0	0	0	540.108	-4.59747
	1169	34035	297.881	0	0	0	0	0	540.881	-5.76004	1169	26185	297.008	0	0	0	0	540.008	6.84112
	1168	33500	297.781	0	0	0	0	0	540.781	46.2199	1168	25345	296.908	0	0	0	0	539.908	116.951
	1167	34295	297.681	0	0	0	0	0	540.681	70.73	1167	25330	296.808	0	0	0	0	539.808	-9.83887
	1166	34410	297.581	0	0	0	0	0	540.581	-49.52	1166	25390	296.708	0	0	0	0	539.708	-1.02753
	1165	34575	297.481	0	0	0	0	0	540.481	-27.6399	1165	25785	296.608	0	0	0	0	539.608	31.0025
	1164	35200	297.381	0	0	0	0	0	540.381	19.67	1164	25435	296.508	0	0	0	0	539.508	19.6295
	1163	33940	297.281	0	0	0	0	0	540.281	8.93005	1163	25200	296.408	0	0	0	0	539.408	0.903625
	1162	33980	297.181	0	0	0	0	0	540.181	-11.9099	1162	25250	296.308	0	0	0	0	539.308	-41.8954
	1161	34330	297.081	0	0	0	0	0	540.081	57.26	1161	25675	296.208	0	0	1e-06	1e-06	539.208	-13.4375
	1160	34835	296.981	0	0	0	0	0	539.981	-78.12	1160	25855	296.108	0	0	1e-06	1e-06	539.108	9.46503
	1159	35385	296.881	0	0	0	0	0	539.881	9.30008	1159	25880	296.008	0	0	2e-06	2e-06	539.008	73.7424
	1158	34815	296.781	0	0	0	0	0	539.781	-40.82	1158	25825	295.908	0	0	3e-06	3e-06	538.908	-5.51514
	1157	34650	296.681	0	0	0	0	0	539.681	5.54001	1157	25945	295.808	0	0	4e-06	4e-06	538.808	12.6575
	1156	34455	296.581	0	0	0	0	0	539.581	-20.3999	1156	26220	295.708	0	0	7e-06	7e-06	538.708	5.41992
	1155	35115	296.481	0	0	0	0	0	539.481	30.61	1155	26225	295.608	0	0	1.2e-05	1.2e-05	538.608	1.20483
	1154	34950	296.381	0	0	0	0	0	539.381	-4.75998	1154	26125	295.508	0	0	1.9e-05	1.9e-05	538.508	-23.7476
	1153	34830	296.281	0	0	0	0	0	539.281	17.3399	1153	26750	295.408	0	0	3.1e-05	3.1e-05	538.408	52.5824
	1152	34910	296.181	0	0	0	0	0	539.181	-9.83002	1152	26290	295.308	0	0	5e-05	5e-05	538.308	9.38019
	1151	35560	296.081	0	0	0	0	0	539.081	17.6401	1151	26045	295.208	0	0	8e-05	8e-05	538.208	5.75012
	1150	35420	295.981	0	0	0	0	0	538.981	52.14	1150	25815	295.108	0	0	0.000129	0.000129	538.108	-114.684
	1149	34875	295.881	0	0	0	0	0	538.881	2.46002	1149	26225	295.008	0	0	0.000204	0.000204	538.008	-5.95581
	1148	34745	295.781	0	0	0	0	0	538.781	-80.41	1148	25670	294.908	0	0	0.00032	0.00032	537.908	-3.46893
	1147	35325	295.681	0	0	0	0	0	538.681	17.0601	1147	26030	294.808	0	0	0.000505	0.000505	537.808	-28.5764
	1146	35785	295.581	0	0	0	0	0	538.581	-25.69	1146	25395	294.708	0	0	0.000787	0.000787	537.708	37.8171
	1145	35495	295.481	0	0	0	0	0	538.481	-30.28	1145	26185	294.608	0	0	0.00121	0.00121	537.608	36.7065
	1144	35415	295.381	0	0	0	0	0	538.381	4.23004	1144	26015	294.508	0	0	0.001873	0.001873	537.508	-8.32398
	1143	35625	295.281	0	0	0	0	0	538.281	53.8699	1143	26060	294.408	0	0	0.002864	0.002864	537.408	9.21204
	1142	35335	295.181	0	0	0	0	0	538.181	29.09	1142	26425	294.308	0	0	0.004321	0.004321	537.308	68.2214
	1141	35330	295.081	0	0	0	0	0	538.081	-44.5399	1141	26285	294.208	0	0	0.00656	0.00656	537.208	47.1518
	1140	36560	294.981	0	0	0	0	0	537.981	-29.5599	1140	26755	294.108	0	0	0.009843	0.009843	537.108	42.3138
	1139	36300	294.881	0	0	0	0	0	537.881	48.0501	1139	26770	294.008	0	0	0.01458	0.01458	537.008	72.5909
	1138	36530	294.781	0	0	0	0	0	537.781	27.6401	1138	26435	293.908	0	0	0.021708	0.021708	536.908	149.409
	1137	36365	294.681	0	0	0	0	0	537.681	-40.71	1137	26830	293.808	0	0	0.031956	0.031956	536.808	91.0062
	1136	35785	294.581	0	0	0	0	0	537.581	-27.2699	1136	26380	293.708	0	0	0.046477	0.046477	536.708	98.884
	1135	35870	294.481	0	0	0	0	0	537.481	33.2401	1135	27015	293.608	0	0	0.067868	0.067868	536.608	118.085
	1134	36125	294.381	0	0	0	0	0	537.381	6.88004	1134	26955	293.508	0	0	0.098036	0.098036	536.508	161.199
	1133	36010	294.281	0	0	0	0	0	537.281	-35.8699	1133	26510	293.408	0	0	0.14	0.14	536.408	204.478
	1132	36030	294.181	0	0	0	0	0	537.181	28.0318	1132	26985	293.308	0	0	0.200525	0.200525	536.308	246.666
	1131	36505	294.081	0	0	0	0	0	537.081	-13.3049	1131	26730	293.208	0	0	0.284254	0.284254	536.208	241.335
	1130	35390	293.981	0	0	0	0	0	536.981	6.28021	1130	26565	293.108	0	0	0.398587	0.398587	536.108	282.41
	1129	35590	293.881	0	0	0	0	0	536.881	-14.8729	1129	26560	293.008	0	0	0.560034	0.560034	536.008	321.133
	1128	35830	293.781	0	0	0	0	0	536.781	38.8356	1128	26115	292.908	0	0	0.779113	0.779113	535.908	328.633
	1127	36155	293.681	0	0	0	0	0	536.681	23.5008	1127	26335	292.808	0	0	1.07277	1.07277	535.808	282.209
	1126	36720	293.581	0	0	0	0	0	536.581	52.0262	1126	26240	292.708	0	0	1.47872	1.47872	535.708	346.028
	1125	36940	293.481	0	0	0	0	0	536.481	-7.07825	1125	27040	292.608	0	1e-06	2.01903	2.01903	535.608	521.761
	1124	37010	293.381	0	0	0	0	0	536.381	14.1043	1124	27420	292.508	0	1e-06	2.72988	2.72988	535.508	479.836
	1123	36815	293.281	0	0	0	1e-06	1e-06	536.281	5.1416	1123	27215	292.408	0	2e-06	3.6918	3.6918	535.408	569.502
	1122	36185	293.181	0	0	0	2e-06	2e-06	536.181	41.5855	1122	26785	292.308	0	4e-06	4.94745	4.94745	535.308	525.251
	1121	36640	293.081	0	0	0	4e-06	4e-06	536.081	36.2369	1121	27265	292.208	0	8e-06	6.56862	6.56862	535.208	581.212
	1120	37090	292.981	0	0	0	8e-06	8e-06	535.981	-46.125	1120	27665	292.108	0	1.5e-05	8.71562	8.71564	535.108	688.831
	1119	36750	292.881	0	0	0	1.7e-05	1.7e-05	535.881	-11.1461	1119	27025	292.008	0	2.6e-05	11.4637	11.4637	535.008	771.764
	1118	36935	292.781	0	0	0	3.4e-05	3.4e-05	535.781	-27.4498	1118	26835	291.908	0	4.7e-05	14.9447	14.9447	534.908	989.27
	1117	37160	292.681	0	0	0	6.9e-05	6.9e-05	535.681	-38.7749	1117	27340	291.808	0	8.2e-05	19.455	19.4551	534.808	1089.66
	1116	36910	292.581	0	0	0	0.000139	0.000139	535.581	28.8057	1116	27560	291.708	0	0.000143	25.1138	25.1139	534.708	1196.7
	1115	37200	292.481	0	0	0	0.000272	0.000272	535.481	-31.2447	1115	27525	291.608	0	0.000247	32.1432	32.1435	534.608	1410.8
	1114	36850	292.381	0	0	0	0.000529	0.000529	535.381	86.4732	1114	27255	291.508	0	0.000425	41.0495	41.0499	534.508	1717.31
	1113	36825	292.281	0	0	0	0.001008	0.001008	535.281	-3.50693	1113	27410	291.408	0	0.000725	51.9966	51.9974	534.408	2019.97
	1112	36795	292.181	0	0	0	0.001908	0.001908	535.181	9.04495	1112	27465	291.308	0	0.001225	65.3236	65.3248	534.308	2431.69
	1111	37385	292.081	0	0	0	0.003537	0.003537	535.081	34.1571	1111	27520	291.208	0	0.002052	81.8207	81.8227	534.208	2740.82
	1110	36875	291.981	0	0	0	0.006506	0.006506	534.981	119.465	1110	27125	291.108	0	0.003406	101.668	101.672	534.108	3251.89
	1109	37240	291.881	0	0	0	0.011739	0.011739	534.881	114.766	1109	27375	291.008	0	0.005605	125.323	125.329	534.008	3552.84
	1108	37345	291.781	0	0	0	0.020978	0.020978	534.781	182.723	1108	27670	290.908	0	0.009142	153.894	153.903	533.908	3992.96
	1107	37540	291.681	0	0	0	0.036847	0.036847	534.681	341.039	1107	27820	290.808	0	0.01478	187.49	187.505	533.808	4375.78
	1106	37775	291.581	0	0	0	0.063985	0.063985	534.581	315.552	1106	27640	290.708	0	0.023687	226.627	226.651	533.708	4726.17
	1105	37385	291.481	0	0	0	0.109397	0.109397	534.481	494.22	1105	27850	290.608	0	0.037633	272.649	272.686	533.608	5065.35
	1104	37270	291.381	0	0	0	0.184662	0.184662	534.381	561.793	1104	28350	290.508	0	0.059273	325.428	325.487	533.508	5196.27
	1103	37660	291.281	0	0	0	0.307313	0.307313	534.281	767.331	1103	28000	290.408	0	0.092554	385.365	385.458	533.408	5509.62
	1102	38015	291.181	0	0	0	0.50437	0.50437	534.181	1018.44	1102	27420	290.308	0	0.143282	453.757	453.901	533.308	5614.63
	1101	38550	291.081	0	0	0	0.816997	0.816997	534.081	1395.39	1101	27570	290.208	0	0.220258	529.981	530.201	533.208	5560.67
	1100	38465	290.981	0	0	0	1.30402	1.30402	533.981	1843.35	1100	27835	290.108	0	0.33614	614.026	614.362	533.108	5327.09
	1099	37570	290.881	1e-06	0	0	2.05591	2.05591	533.881	2169.55	1099	27595	290.008	0	0.508719	706.587	707.096	533.008	5415.08
	1098	38005	290.781	2e-06	0	0	3.19186	3.19186	533.781	2828.48	1098	28220	289.908	0	0.763274	806.276	807.039	532.908	5326.49
	1097	38400	290.681	6e-06	0	0	4.89759	4.89759	533.681	3397.45	1097	27995	289.808	0	1.13538	912.301	913.436	532.808	5354.26
	1096	38430	290.581	1.5e-05	0	0	7.39693	7.39694	533.581	4259.59	1096	27940	289.708	0	1.67444	1024.03	1025.7	532.708	5216.5
	1095	38705	290.481	3.9e-05	0	0	11.0448	11.0448	533.481	5310.35	1095	28065	289.608	0	2.44841	1139.22	1141.67	532.608	5168.56
	1094	38745	290.381	9.8e-05	0	0	16.2281	16.2282	533.381	6402.31	1094	27995	289.508	0	3.54972	1256.08	1259.63	532.508	5440.4
	1093	37915	290.281	0.00024	0	0	23.5748	23.5751	533.281	7452.89	1093	27435	289.408	0	5.10285	1372.1	1377.2	532.408	5259.05
	1092	37990	290.181	0.000576	0	0	33.7075	33.7081	533.181	9043.28	1092	27450	289.308	0	7.27363	1484.64	1491.91	532.308	5442.15
	1091	38415	290.081	0.001356	0	0	47.6128	47.6142	533.081	10420.5	1091	28140	289.208	0	10.2806	1591.13	1601.41	532.208	5376.24
	1090	38525	289.981	0.003119	0	0	66.2238	66.227	532.981	11790.8	1090	27800	289.108	0	14.4088	1687.46	1701.87	532.108	5503.31
	1089	38530	289.881	0.00702	0	0	90.9009	90.9079	532.881	13619	1089	27690	289.008	0	20.0254	1771.66	1791.68	532.008	5437.64
	1088	38145	289.781	0.015458	0	0	122.889	122.905	532.781	15159.3	1088	27785	288.908	0	27.5987	1841.37	1868.97	531.908	5431.94
	1087	38150	289.681	0.033305	0	0	163.8	163.833	532.681	16382.5	1087	27760	288.808	0	37.7299	1892.19	1929.92	531.808	5467.63
	1086	37405	289.581	0.070216	0	0	215.003	215.074	532.581	17521.9	1086	27830	288.708	0	51.1934	1924.2	1975.4	531.708	5276.34
	1085	37820	289.481	0.144876	0	0	277.963	278.108	532.481	18483.4	1085	28345	288.608	0	68.8963	1936.48	2005.37	531.608	5148.32
	1084	37915	289.381	0.292572	0	0	353.688	353.98	532.381	18892.2	1084	28470	288.508	0	91.9306	1926.16	2018.09	531.508	4890.57
	1083	37370	289.281	0.578341	0	0	442.745	443.324	532.281	18937.2	1083	27740	288.408	0	121.619	1895.93	2017.55	531.408	4511.39
	1082	38155	289.181	1.11916	0	0	544.928	546.048	532.181	18536.4	1082	28040	288.308	0	159.516	1846.86	2006.37	531.308	4281.33
	1081	38665	289.081	2.12025	0	0	658.913	661.033	532.081	17768.9	1081	28005	288.208	0	207.421	1778.7	1986.12	531.208	4101.85
	1080	38090	288.981	3.93284	0	0	782.228	786.161	531.981	16695.1	1080	28490	288.108	0	267.38	1695.73	1963.11	531.108	3815.03
	1079	38105	288.881	7.14295	0	0	910.879	918.022	531.881	15859.5	1079	28520	288.008	0	341.665	1600.45	1942.11	531.008	3421.73
	1078	39870	288.781	12.719	0	0	1039.5	1052.22	531.781	14479.6	1078	27965	287.908	2e-06	432.746	1494.71	1927.46	530.908	3186.28
	1077	43185	288.681	22.1895	0	0	1161.71	1183.9	531.681	13243.1	1077	28175	287.808	6e-06	543.229	1382.63	1925.86	530.808	2914.81
	1076	45330	288.581	37.9016	0	0	1269.99	1307.89	531.581	11867.3	1076	28615	287.708	2.1e-05	675.766	1266.82	1942.58	530.708	2398.88
	1075	43580	288.481	63.379	1e-06	0	1357.65	1421.02	531.481	10654.9	1075	28325	287.608	7.3e-05	832.934	1149.93	1982.86	530.608	2077.99
	1074	41185	288.381	103.757	4e-06	0	1417.59	1521.35	531.381	9436.15	1074	28225	287.508	0.000241	1017.07	1034.51	2051.58	530.508	1885.12
	1073	40365	288.281	166.287	1e-05	0	1446.1	1612.39	531.281	8571.67	1073	29330	287.408	0.000765	1230.08	922.366	2152.44	530.408	1622.51
	1072	40000	288.181	260.879	2.8e-05	0	1439.88	1700.75	531.181	7581.2	1072	31140	287.308	0.002347	1473.48	815.789	2289.27	530.308	1414.11
	1071	39850	288.081	400.595	7.6e-05	0	1400.3	1800.9	531.081	6728.82	1071	31105	287.208	0.006938	1747.43	715.484	2462.92	530.208	1174.8
	1070	40395	287.981	601.962	0.000198	0	1329.93	1931.89	530.981	6047.41	1070	30045	287.108	0.019776	2050.69	622.203	2672.91	530.108	884.395
	1069	39985	287.881	884.925	0.000509	0	1234.46	2119.39	530.881	5269.25	1069	28855	287.008	0.054354	2380.65	537.403	2918.11	530.008	686.994
	1068	38810	287.781	1272.18	0.001278	0	1120.48	2392.65	530.781	4643.43	1068	28185	286.908	0.144059	2732.96	460.459	3193.57	529.908	668.271
	1067	38020	287.681	1787.58	0.003101	0	995.296	2782.88	530.681	3920.99	1067	28555	286.808	0.368238	3101.34	391.315	3493.03	529.808	550.353
	1066	38275	287.581	2453.4	0.007378	0	866.015	3319.42	530.581	3346.01	1066	28135	286.708	0.907916	3477.54	330.654	3809.1	529.708	341.645
	1065	38660	287.481	3286.16	0.01715	0	738.692	4024.87	530.481	2893.76	1065	28315	286.608	2.15944	3851.43	277.233	4130.82	529.608	232.525
	1064	38735	287.381	4291.16	0.038624	0	618.277	4909.48	530.381	2415.44	1064	27915	286.508	4.95519	4211.37	230.58	4446.9	529.508	313.711
	1063	38310	287.281	5456.7	0.085159	1e-06	508.176	5964.96	530.281	2105.17	1063	28385	286.408	10.9711	4544.69	190.866	4746.52	529.408	160.569
	1062	38275	287.181	6746.13	0.183502	2e-06	410.464	7156.77	530.181	1705.25	1062	27825	286.308	23.4393	4838.4	156.781	5018.62	529.308	149.886
	1061	37825	287.081	8095.25	0.38361	5e-06	326.067	8421.7	530.081	1430.97	1061	28350	286.208	48.3247	5080.11	127.75	5256.18	529.208	181.823
	1060	38470	286.981	9413.37	0.784451	1.5e-05	254.831	9668.99	529.981	1236.24	1060	28275	286.108	96.1467	5258.92	103.689	5458.76	529.108	136.088
	1059	38555	286.881	10590.2	1.56788	4.2e-05	196.115	10787.9	529.881	1000.99	1059	28790	286.008	184.597	5366.38	83.5103	5634.49	529.008	87.6695
	1058	37960	286.781	11510.2	3.04382	0.000112	148.593	11661.9	529.781	706.327	1058	28745	285.908	341.971	5396.77	66.7105	5805.45	528.908	86.7476
	1057	37515	286.681	12072.4	5.77648	0.00029	110.977	12189.2	529.681	537.534	1057	28415	285.808	611.125	5348.27	53.1252	6012.52	528.808	-8.28369
	1056	38585	286.581	12210.6	10.7142	0.000735	81.6327	12302.9	529.581	419.727	1056	28120	285.708	1053.12	5223.76	41.9732	6318.86	528.708	82.0265
	1055	38910	286.481	11908	19.3223	0.001806	59.2348	11986.6	529.481	310.425	1055	27965	285.608	1748.95	5029.61	32.8849	6811.44	528.608	27.1291
	1054	39155	286.381	11201.4	34.0435	0.004306	42.34	11277.7	529.381	227.185	1054	28300	285.508	2796.67	4774.89	25.7042	7597.26	528.508	0.882416
	1053	38455	286.281	10172	58.6071	0.010071	29.8726	10260.5	529.281	183.848	1053	29300	285.408	4300.65	4470.93	19.9285	8791.51	528.408	-20.4449
	1052	38825	286.181	8929.01	98.1698	0.022706	20.7653	9047.97	529.181	172.986	1052	28410	285.308	6349.27	4130.35	15.3169	10494.9	528.308	64.8001
	1051	39450	286.081	7587.76	160.533	0.050397	14.2507	7762.6	529.081	147.067	1051	28315	285.208	8979.48	3766.13	11.7537	12757.4	528.208	-34.0788
	1050	39390	285.981	6252.39	256.324	0.108117	9.63975	6518.46	528.981	102.296	1050	28115	285.108	12131.7	3390.75	8.94372	15531.3	528.108	-63.0673
	1049	39210	285.881	5003.87	398.271	0.226556	6.43562	5408.8	528.881	136.352	1049	28680	285.008	15607	3015.56	6.74426	18629.3	528.008	14.4875
	1048	40435	285.781	3896.15	603.354	0.462309	4.23618	4504.2	528.781	-8.66714	1048	28775	284.908	19050.6	2650.24	5.08149	21705.9	527.908	-9.29764
	1047	39690	285.681	2955.53	891.088	0.915775	2.75144	3850.28	528.681	23.8864	1047	29290	284.808	21986.6	2302.62	3.79521	24293	527.808	-10.5876
	1046	39405	285.581	2186.7	1279.33	1.77688	1.7625	3469.57	528.581	-13.6443	1046	29190	284.708	23920.7	1978.51	2.8079	25902	527.708	20.7408
	1045	39570	285.481	1579.49	1786.31	3.33832	1.11371	3370.25	528.481	-16.1806	1045	28935	284.608	24485.1	1681.83	2.07736	26169	527.608	12.0363
	1044	39490	285.381	1114.69	2423.68	6.14318	0.694255	3545.21	528.381	-52.5485	1044	29085	284.508	23566.9	1414.84	1.52287	24983.2	527.508	-35.5983
	1043	39750	285.281	769.079	3187.14	10.9741	0.426771	3967.62	528.281	-10.0711	1043	28775	284.408	21349.8	1178.54	1.10542	22529.4	527.408	-23.186
	1042	39845	285.181	519.003	4057.4	19.1128	0.258876	4595.78	528.181	-6.33545	1042	28880	284.308	18246	972.319	0.803035	19219.1	527.308	29.4254
	1041	40030	285.081	342.693	4991.5	32.4421	0.154797	5366.79	528.081	-17.625	1041	29245	284.208	14757.2	794.572	0.577803	15552.3	527.208	29.537
	1040	39490	284.981	221.455	5920.26	53.5026	0.091362	6195.31	527.981	-33.875	1040	28805	284.108	11335.5	643.284	0.411469	11979.2	527.108	-19.2859
	1039	39635	284.881	140.083	6755.73	86.1952	0.053136	6982.06	527.881	-28.3	1039	28520	284.008	8298.54	516.047	0.293501	8814.88	527.008	9.49997
	1038	40285	284.781	86.7466	7401.74	134.765	0.03051	7623.28	527.781	-48.9101	1038	28490	283.908	5808.18	410.255	0.207265	6218.64	526.908	-13
	1037	40190	284.681	52.5909	7778.73	205.411	0.017257	8036.75	527.681	39.2599	1037	28505	283.808	3896.66	323.256	0.14479	4220.06	526.808	8.13003
	1036	40030	284.581	31.2152	7832.1	304.042	0.009639	8167.36	527.581	8.89999	1036	29035	283.708	2511.07	252.47	0.101406	2763.64	526.708	-9.17999
	1035	39620	284.481	18.1389	7551.13	437.175	0.005302	8006.45	527.481	17.1899	1035	29880	283.608	1556.76	195.469	0.070279	1752.3	526.608	-6.26999
	1034	39625	284.381	10.3222	6981.08	610.183	0.00288	7601.59	527.381	-28.3501	1034	29515	283.508	929.568	150.029	0.048156	1079.65	526.508	12.01
	1033	40350	284.281	5.75774	6194.7	824.5	0.00154	7024.96	527.281	-43.58	1033	29170	283.408	535.042	114.164	0.033114	649.239	526.408	-17.41
	1032	40500	284.181	3.14713	5283.93	1078.49	0.000814	6365.58	527.181	-11.05	1032	28960	283.308	297.015	86.1283	0.022521	383.166	526.308	3.03009
	1031	40345	284.081	1.68437	4342.84	1361.02	0.000424	5705.54	527.081	68.9299	1031	29315	283.208	159.076	64.4232	0.015135	223.515	526.208	-7.78992
	1030	39805	283.981	0.882652	3446.2	1654.23	0.000218	5101.31	526.981	-15.4401	1030	29550	283.108	82.2159	47.7776	0.010218	130.004	526.108	8.13995
	1029	40195	283.881	0.452834	2646.37	1931.72	0.00011	4578.54	526.881	-1.19003	1029	29800	283.008	41.0085	35.1543	0.006819	76.1696	526.008	-70.47
	1028	40550	283.781	0.22743	1968.83	2162.51	5.5e-05	4131.57	526.781	41.31	1028	29390	282.908	19.741	25.6689	0.004494	45.4144	525.908	26.5199
	1027	40650	283.681	0.11181	1421.66	2315.57	2.7e-05	3737.35	526.681	10.08	1027	29330	282.808	9.17131	18.5901	0.002979	27.7644	525.808	41.7
	1026	40520	283.581	0.053801	998.735	2370.82	1.3e-05	3369.61	526.581	-64.83	1026	29125	282.708	4.11181	13.3508	0.00195	17.4646	525.708	-6.80008
	1025	40450	283.481	0.025336	681.988	2316.26	6e-06	2998.27	526.481	-1.08002	1025	29480	282.608	1.77884	9.50783	0.00126	11.2879	525.608	0.149994
	1024	40685	283.381	0.011676	453.308	2163.78	3e-06	2617.1	526.381	11.4101	1024	29845	282.508	0.742511	6.71419	0.00082	7.45752	525.508	36.04
	1023	40745	283.281	0.005265	294.094	1933.4	1e-06	2227.5	526.281	13.3501	1023	29145	282.408	0.299007	4.70147	0.000527	5.00101	525.408	26.2601
	1022	40980	283.181	0.002323	185.688	1656.12	1e-06	1841.81	526.181	-5.87997	1022	29460	282.308	0.116151	3.26432	0.000334	3.38081	525.308	23.8901
	1021	41560	283.081	0.001002	114.248	1362.93	0	1477.17	526.081	-7.35001	1021	29695	282.208	0.04352	2.24729	0.000213	2.29102	525.208	-84.7099
	1020	41110	282.981	0.000423	68.7439	1080.27	0	1149.02	525.981	18.1601	1020	29360	282.108	0.015726	1.53398	0.000134	1.54984	525.108	-29.1901
	1019	41185	282.881	0.000175	40.2555	826.053	0	866.309	525.881	-11.72	1019	29425	282.008	0.00548	1.03815	8.3e-05	1.04372	525.008	22.7299
	1018	41655	282.781	7.1e-05	22.9728	611.468	0	634.44			1018	30085	281.908	0.001841	0.696585	5.2e-05	0.698479
	1017	41555	282.681	2.8e-05	12.8392	438.191	0	451.03			1017	29720	281.808	0.000596	0.463385	3.2e-05	0.464014
	1016	41730	282.581	1.1e-05	6.97902	304.811	0	311.79			1016	29945	281.708	0.000186	0.305599	2e-05	0.305805
	1015	41845	282.481	4e-06	3.69532	205.972	0	209.667			1015	30100	281.608	5.6e-05	0.199911	1.2e-05	0.199979
	1014	41535	282.381	2e-06	1.91871	135.161	0	137.08			1014	30485	281.508	1.6e-05	0.129862	7e-06	0.129886
	1013	41110	282.281	1e-06	0.968021	86.4648	0	87.4328			1013	29810	281.408	5e-06	0.083727	4e-06	0.083736
	1012	41930	282.181	0	0.47538	53.681	0	54.1563			1012	29805	281.308	1e-06	0.053519	3e-06	0.053523
	1011	41610	282.081	0	0.229247	32.5562	0	32.7854			1011	30240	281.208	0	0.033915	2e-06	0.033917
	1010	41670	281.981	0	0.1073	19.1841	0	19.2914			1010	30240	281.108	0	0.021306	1e-06	0.021307
	1009	42285	281.881	0	0.048839	11.0171	0	11.066			1009	29710	281.008	0	0.013269	1e-06	0.013269
	1008	41355	281.781	0	0.021865	6.16852	0	6.19038			1008	30295	280.908	0	0.008191	0	0.008192
	1007	42175	281.681	0	0.009489	3.35281	0	3.3623			1007	30185	280.808	0	0.005013	0	0.005013
	1006	43170	281.581	0	0.004	1.78492	0	1.78892			1006	30160	280.708	0	0.00304	0	0.003041
	1005	43070	281.481	0	0.001662	0.920139	0	0.9218			1005	30510	280.608	0	0.001828	0	0.001828
	1004	43135	281.381	0	0.000668	0.464597	0	0.465265			1004	30050	280.508	0	0.001089	0	0.001089
	1003	43940	281.281	0	0.000261	0.227732	0	0.227993			1003	30645	280.408	0	0.000643	0	0.000643
	1002	44155	281.181	0	0.0001	0.108702	0	0.108802			1002	30650	280.308	0	0.000377	0	0.000377
	1001	45095	281.081	0	3.7e-05	0.050681	0	0.050718			1001	31675	280.208	0	0.000218	0	0.000218
	1000	44750	280.981	0	1.4e-05	0.02284	0	0.022854			1000	31525	280.108	0	0.000126	0	0.000126
	999	44985	280.881	0	5e-06	0.010132	0	0.010137			999	32170	280.008	0	7.2e-05	0	7.2e-05
	998	44575	280.781	0	2e-06	0.004334	0	0.004335			998	31530	279.908	0	4.1e-05	0	4.1e-05
	997	44155	280.681	0	1e-06	0.001818	0	0.001819			997	31375	279.808	0	2.3e-05	0	2.3e-05
	996	44180	280.581	0	0	0.00074	0	0.00074			996	31010	279.708	0	1.3e-05	0	1.3e-05
	995	42790	280.481	0	0	0.000292	0	0.000293			995	30880	279.608	0	7e-06	0	7e-06
	994	41685	280.381	0	0	0.000113	0	0.000113			994	30375	279.508	0	4e-06	0	4e-06
	993	41585	280.281	0	0	4.2e-05	0	4.2e-05			993	29910	279.408	0	2e-06	0	2e-06
	992	40900	280.181	0	0	1.6e-05	0	1.6e-05			992	30125	279.308	0	1e-06	0	1e-06
	991	40490	280.081	0	0	6e-06	0	6e-06			991	29470	279.208	0	1e-06	0	1e-06
	990	39275	279.981	0	0	2e-06	0	2e-06			990	29475	279.108	0	0	0	0
	989	38965	279.881	0	0	1e-06	0	1e-06			989	29010	279.008	0	0	0	0
	988	38705	279.781	0	0	0	0	0			988	28625	278.908	0	0	0	0
	987	38620	279.681	0	0	0	0	0			987	28465	278.808	0	0	0	0
	986	37980	279.581	0	0	0	0	0			986	27595	278.708	0	0	0	0
	985	37780	279.481	0	0	0	0	0			985	28220	278.608	0	0	0	0
	984	39125	279.381	0	0	0	0	0			984	28965	278.508	0	0	0	0
	983	40840	279.281	0	0	0	0	0			983	29285	278.408	0	0	0	0
	982	40665	279.181	0	0	0	0	0			982	29675	278.308	0	0	0	0
	981	42600	279.081	0	0	0	0	0			981	29380	278.208	0	0	0	0
	980	44310	278.981	0	0	0	0	0			980	31170	278.108	0	0	0	0
	979	44990	278.881	0	0	0	0	0			979	31395	278.008	0	0	0	0
	978	46515	278.781	0	0	0	0	0			978	32785	277.908	0	0	0	0
	977	47610	278.681	0	0	0	0	0			977	33720	277.808	0	0	0	0
	976	48470	278.581	0	0	0	0	0			976	33785	277.708	0	0	0	0
	975	48070	278.481	0	0	0	0	0			975	34175	277.608	0	0	0	0
	974	47775	278.381	0	0	0	0	0			974	33580	277.508	0	0	0	0
	973	45930	278.281	0	0	0	0	0			973	32310	277.408	0	0	0	0
	972	44835	278.181	0	0	0	0	0			972	31945	277.308	0	0	0	0
	971	42850	278.081	0	0	0	0	0			971	30975	277.208	0	0	0	0
	970	40705	277.981	0	0	0	0	0			970	29865	277.108	0	0	0	0
	969	38745	277.881	0	0	0	0	0			969	29000	277.008	0	0	0	0
	968	36310									968	27505
	967	33750									967	26020
	966	31490									966	24975
	965	29120									965	24315
	964	27815									964	23510
	963	26510									963	22860
	962	25955									962	22530
	961	25020									961	22650
	960	25010									960	22885
	959	25365									959	22140
	958	24710									958	22575
	957	24245									957	22595
	956	24300									956	22825
	955	24380									955	22330
	954	24950									954	22375
	953	24385									953	22395
	952	24170									952	22360
	951	24880									951	22710
	950	24440									950	22510
	949	24285									949	22380
	948	24335									948	22355
	947	24395									947	22325
	946	24370									946	22255
	945	23805									945	21985
	944	24705									944	21840
	943	24530									943	22230
	942	24530									942	22835
	941	24305									941	23125
	940	24020									940	22865
	939	24450									939	22575
	938	24130									938	22525
	937	24355									937	22810
	936	25000									936	23005
	935	25160									935	22835
	934	24725									934	22850
	933	23975									933	23245
	932	25105									932	22715
	931	24655									931	22395
	930	25015									930	22345
	929	24545									929	22780
	928	24660									928	22585
	927	24765									927	22830
	926	25215									926	22880
	925	24605									925	22775
	924	24970									924	23240
	923	25320									923	22935
	922	25225									922	22780
	921	25295									921	22635
	920	24210									920	22930
	919	24660									919	23030
	918	24420									918	22650
	917	25330									917	22970
	916	25850									916	23165
	915	25170									915	22970
	914	25190									914	22800
	913	25415									913	22985
	912	25290									912	23270
	911	24765									911	23035
	910	24565									910	23765
	909	25605									909	23405
	908	25250									908	22915
	907	24965									907	23235
	906	25790									906	22860
	905	25700									905	22675
	904	25175									904	23035
	903	25155									903	23675
	902	25435									902	23525
	901	25570									901	23300
	900	25000									900	23600
	899	25430									899	23035
	898	25295									898	23570
	897	25375									897	23550
	896	25875									896	23170
	895	25205									895	23070
	894	25630									894	23230
	893	25475									893	23240
	892	25000									892	23150
	891	25325									891	23805
	890	25230									890	23840
	889	25350									889	23040
	888	25850									888	23430
	887	25305									887	23315
	886	24830									886	23695
	885	26210									885	23545
	884	25985									884	23830
	883	25605									883	23705
	882	25215									882	23330
	881	25590									881	24025
	880	25790									880	23440
	879	26075									879	23770
	878	25720									878	24005
	877	25540									877	23470
	876	25720									876	23835
	875	25075									875	23915
	874	24950									874	24075
	873	25240									873	23575
	872	25735									872	23685
	871	26185									871	23785
	870	25895									870	23660
	869	25585									869	23900
	868	25555									868	23900
	867	25785									867	24115
	866	26265									866	24315
	865	25800									865	23915
	864	26100									864	23520
	863	25970									863	23285
	862	26155									862	23880
	861	25905									861	23955
	860	26215									860	24070
	859	26045									859	23780
	858	26660									858	23995
	857	26495									857	23825
	856	26310									856	24030
	855	25920									855	24125
	854	25705									854	24670
	853	26200									853	24085
	852	26175									852	24480
	851	26460									851	24065
	850	26840									850	24055
	849	26335									849	24490
	848	26060									848	24470
	847	26435									847	24615
	846	26350									846	24110
	845	26060									845	23990
	844	26020									844	24565
	843	26835									843	23850
	842	26740									842	24825
	841	26015									841	24840
	840	25855									840	24280
	839	26415									839	24745
	838	26720									838	24675
	837	27040									837	24845
	836	26880									836	24920
	835	26060									835	24735
	834	26495									834	24935
	833	26795									833	25005
	832	26490									832	25125
	831	26250									831	24205
	830	26805									830	23875
	829	26560									829	24015
	828	26885									828	24135
	827	26275									827	24350
	826	26225									826	24530
	825	27140									825	24250
	824	26965									824	24770
	823	26475									823	24700
	822	27010									822	24545
	821	27130									821	24285
	820	27165									820	24545
	819	27130									819	24740
	818	26920									818	25435
	817	26905									817	25100
	816	26880									816	24930
	815	27005									815	24710
	814	26990									814	25050
	813	26565									813	24610
	812	26840									812	24530
	811	27370									811	24665
	810	26965									810	24835
	809	27305									809	24595
	808	27455									808	24330
	807	27260									807	24870
	806	27400									806	24675
	805	27550									805	24370
	804	27235									804	25065
	803	27405									803	25475
	802	27495									802	25470
	801	27090									801	24555
	800	27175									800	24930
	799	27545									799	25395
	798	27120									798	24855
	797	27130									797	25120
	796	27005									796	24980
	795	27505									795	25300
	794	27150									794	25485
	793	27180									793	25260
	792	27435									792	25035
	791	27410									791	25470
	790	27750									790	25370
	789	27650									789	25310
	788	27650									788	24455
	787	27895									787	25110
	786	27925									786	25615
	785	27835									785	25470
	784	27825									784	25685
	783	27485									783	25765
	782	27360									782	25615
	781	27345									781	25470
	780	27810									780	25480
	779	27900									779	25650
	778	27700									778	25285
	777	27945									777	25395
	776	27815									776	25650
	775	28135									775	25490
	774	28035									774	25350
	773	27170									773	25625
	772	27285									772	25670
	771	27455									771	25435
	770	27720									770	25620
	769	28300									769	25580
	768	27655									768	25335
	767	27645									767	25075
	766	27835									766	25215
	765	27860									765	25475
	764	28040									764	25370
	763	27910									763	25550
	762	28145									762	25870
	761	27825									761	26580
	760	27930									760	25985
	759	27985									759	25360
	758	28460									758	26155
	757	28385									757	26700
	756	27995									756	26565
	755	28105									755	26380
	754	27935									754	25970
	753	28280									753	25900
	752	29265									752	26395
	751	28475									751	26385
	750	28495									750	26560
	749	28285									749	26770
	748	28040									748	26435
	747	28355									747	26435
	746	28590									746	26095
	745	28355									745	25865
	744	28190									744	25900
	743	28065									743	25575
	742	28040									742	25710
	741	27945									741	26350
	740	28455									740	26405
	739	28475									739	26575
	738	28630									738	26660
	737	28530									737	26125
	736	29100									736	26040
	735	28935									735	26535
	734	28845									734	25930
	733	29170									733	26420
	732	28510									732	26155
	731	28750									731	26250
	730	28855									730	26030
	729	29200									729	26575
	728	28545									728	26530
	727	28595									727	26150
	726	28965									726	26385
	725	29340									725	26705
	724	29010									724	26695
	723	29135									723	26165
	722	29145									722	26340
	721	28560									721	26305
	720	28535									720	26905
	719	29505									719	26780
	718	29435									718	26170
	717	28905									717	26470
	716	28780									716	26755
	715	29000									715	26785
	714	28525									714	26290
	713	29465									713	26595
	712	29275									712	27260
	711	29365									711	26750
	710	29590									710	27000
	709	29585									709	26700
	708	29220									708	26705
	707	29500									707	26500
	706	29625									706	26310
	705	29015									705	26350
	704	29630									704	26435
	703	29715									703	26915
	702	29695									702	26950
	701	29185									701	26985
	700	29485									700	26705
	699	29320									699	26590
	698	29575									698	27060
	697	29615									697	26460
	696	29290									696	27155
	695	30020									695	26510
	694	29660									694	26460
	693	29945									693	27100
	692	30330									692	27320
	691	29480									691	27175
	690	29550									690	26560
	689	29705									689	27015
	688	29230									688	26550
	687	29330									687	27305
	686	30000									686	27520
	685	30330									685	27045
	684	30125									684	27030
	683	29925									683	27305
	682	30150									682	27050
	681	30240									681	27110
	680	29625									680	26900
	679	30375									679	27235
	678	29860									678	27515
	677	29855									677	27430
	676	30235									676	27035
	675	30085									675	26875
	674	29765									674	27230
	673	30205									673	27170
	672	30235									672	27030
	671	30690									671	27380
	670	30285									670	27735
	669	30015									669	26480
	668	30605									668	27500
	667	30170									667	27820
	666	30720									666	26885
	665	30800									665	27090
	664	30700									664	27510
	663	30420									663	27185
	662	30300									662	27525
	661	30120									661	27135
	660	30150									660	27155
	659	30505									659	27055
	658	30645									658	27690
	657	30675									657	27565
	656	30670									656	27690
	655	30625									655	27345
	654	30840									654	27005
	653	30705									653	27420
	652	31335									652	27135
	651	30880									651	26935
	650	31320									650	27650
	649	30615									649	27870
	648	30785									648	28130
	647	31070									647	27130
	646	31220									646	27240
	645	31350									645	27695
	644	31340									644	27230
	643	30610									643	27360
	642	31425									642	27410
	641	31215									641	27285
	640	31300									640	27410
	639	31600									639	27655
	638	31220									638	27445
	637	31205									637	27245
	636	31320									636	27490
	635	31535									635	27190
	634	31090									634	27520
	633	31495									633	27630
	632	31860									632	27790
	631	31710									631	27250
	630	31600									630	27330
	629	32320									629	27205
	628	32235									628	27540
	627	31335									627	27515
	626	31815									626	28085
	625	32085									625	27825
	624	32180									624	27620
	623	31605									623	27515
	622	32000									622	27745
	621	31360									621	27515
	620	31940									620	27795
	619	32175									619	28310
	618	32135									618	28170
	617	32125									617	27435
	616	31465									616	27915
	615	32005									615	28105
	614	32035									614	27635
	613	32180									613	27695
	612	32185									612	27935
	611	32100									611	27325
	610	31900									610	27675
	609	32545									609	27360
	608	32500									608	27850
	607	32190									607	27715
	606	32065									606	27420
	605	31985									605	28085
	604	32095									604	28270
	603	31990									603	27340
	602	31965									602	27520
	601	32490									601	27605
	600	32565									600	27395
	599	32055									599	27610
	598	32390									598	27940
	597	32025									597	27980
	596	32300									596	27690
	595	32490									595	27545
	594	32715									594	27245
	593	32995									593	27475
	592	33095									592	27085
	591	33035									591	27340
	590	32415									590	27640
	589	31995									589	27640
	588	32550									588	27465
	587	32220									587	27530
	586	32695									586	27960
	585	32890									585	27435
	584	32195									584	28025
	583	32835									583	27820
	582	32260									582	27640
	581	32135									581	27805
	580	32415									580	27385
	579	32280									579	27635
	578	32370									578	27310
	577	32375									577	26605
	576	32750									576	27040
	575	32225									575	27410
	574	32730									574	27205
	573	32670									573	27090
	572	32315									572	26935
	571	32730									571	26975
	570	32455									570	27280
	569	32095									569	26790
	568	32600									568	27415
	567	32075									567	26605
	566	31600									566	27025
	565	31705									565	27145
	564	32775									564	27525
	563	33410									563	27820
	562	33445									562	27575
	561	33995									561	28280
	560	34165									560	28105
	559	35140									559	28155
	558	34605									558	28020
	557	34710									557	28215
	556	34930									556	27865
	555	34915									555	27775
	554	34775									554	26340
	553	33820									553	26240
	552	32650									552	25750
	551	31875									551	25020
	550	30335									550	24735
	549	29835									549	23700
	548	28195									548	23980
	547	26855									547	23865
	546	26150									546	23405
	545	25855									545	23135
	544	24330									544	22230
	543	23620									543	21890
	542	23045									542	21680
	541	22305									541	21540
	540	22025									540	21870
	539	20900									539	22185
	538	20400									538	22975
	537	21575									537	24260
	536	22375									536	25525
	535	23755									535	30115
	534	28480									534	43310
	533	48605									533	59140
	532	102625									532	61390
	531	147340									531	51685
	530	102600									530	32905
	529	45025									529	20265
	528	20785									528	17080
	527	15090									527	16755
	526	13925									526	16740
	525	14155									525	17005
	524	13845									524	17115
	523	14355									523	17335
	522	14460									522	17205
	521	14085									521	17165
	520	13950									520	16825
	519	13840									519	16955
	518	13510									518	16210
	517	13545									517	16585
	516	13055									516	16545
	515	13240									515	16185
	514	13465									514	16375
	513	13110									513	16250
	512	12805									512	16135
	511	13055									511	16365
	510	13080									510	16340
	509	13055									509	16255
	508	13515									508	16215
	507	13350									507	16425
	506	12835									506	16375
	505	13130									505	15985
	504	13380									504	16590
	503	13120									503	16675
	502	13195									502	16530
	501	13805									501	16295
	500	13910									500	16775
	499	14620									499	17050
	498	15105									498	17460
	497	16745									497	18310
	496	19375									496	19205
	495	19195									495	18165
	494	15320									494	16740
	493	13125									493	16295
	492	12585									492	15895
	491	12175									491	16030
	490	12065									490	15980
	489	12065									489	15800
	488	11960									488	16265
	487	11835									487	16350
	486	12215									486	15740
	485	12025									485	16170
	484	12000									484	15845
	483	11920									483	15930
	482	12365									482	16100
	481	11960									481	16390
	480	11690									480	15935
	479	12155									479	16425
	478	11940									478	16480
	477	11990									477	16160
	476	11690									476	15990
	475	12090									475	15480
	474	12290									474	16060
	473	11995									473	16630
	472	11840									472	15925
	471	12280									471	15850
	470	12310									470	16165
	469	12275									469	16215
	468	11765									468	16330
	467	11895									467	16620
	466	12205									466	16560
	465	12160									465	16380
	464	12185									464	16530
	463	11860									463	16780
	462	11770									462	17005
	461	12295									461	16790
	460	12080									460	16940
	459	12180									459	16495
	458	12440									458	16845
	457	12315									457	16795
	456	12315									456	16820
	455	12285									455	16655
	454	12325									454	16620
	453	12280									453	16450
	452	12510									452	16585
	451	11905									451	16660
	450	12190									450	16695
	449	12240									449	16450
	448	12110									448	16680
	447	12155									447	16465
	446	12110									446	16755
	445	12265									445	16515
	444	12465									444	17015
	443	12375									443	17025
	442	12170									442	16925
	441	12550									441	16620
	440	12320									440	17025
	439	12750									439	16995
	438	12720									438	16995
	437	12585									437	17000
	436	12460									436	16955
	435	12365									435	16880
	434	12255									434	16630
	433	12590									433	16870
	432	13095									432	16760
	431	12605									431	16845
	430	12500									430	17445
	429	12225									429	17410
	428	12385									428	17135
	427	12415									427	16870
	426	12495									426	16955
	425	12745									425	17450
	424	12450									424	17530
	423	12280									423	17345
	422	12630									422	17560
	421	12485									421	17180
	420	12425									420	17060
	419	13040									419	17125
	418	12915									418	17010
	417	12455									417	17410
	416	12605									416	17255
	415	12810									415	17440
	414	12820									414	17435
	413	12610									413	17575
	412	12750									412	17350
	411	12780									411	16880
	410	12540									410	17345
	409	12585									409	17155
	408	12750									408	17575
	407	12845									407	17460
	406	12930									406	18010
	405	12750									405	17495
	404	12750									404	17435
	403	12980									403	17505
	402	13125									402	18075
	401	12950									401	18715
	400	13330									400	19495
	399	13580									399	19960
	398	13520									398	18210
	397	13285									397	17885
	396	12665									396	18040
	395	12705									395	17650
	394	12495									394	17940
	393	12775									393	18005
	392	12905									392	17950
	391	13020									391	18290
	390	13165									390	17960
	389	13260									389	18130
	388	13230									388	17995
	387	13430									387	17765
	386	13355									386	17770
	385	12765									385	18555
	384	12985									384	18455
	383	13195									383	18255
	382	12965									382	17720
	381	12850									381	17980
	380	13250									380	18070
	379	13460									379	17925
	378	13385									378	18260
	377	13460									377	18040
	376	13550									376	18450
	375	13385									375	18380
	374	13455									374	18360
	373	13465									373	18610
	372	13295									372	18720
	371	13435									371	18565
	370	13255									370	18690
	369	13450									369	18590
	368	13240									368	18345
	367	13380									367	18400
	366	13725									366	18910
	365	13620									365	18975
	364	13625									364	18890
	363	13760									363	18420
	362	13925									362	18525
	361	13880									361	19320
	360	13815									360	19500
	359	13630									359	19275
	358	13665									358	19405
	357	13905									357	19180
	356	14100									356	19250
	355	13975									355	19385
	354	13640									354	18850
	353	13870									353	18945
	352	13555									352	19185
	351	14095									351	19285
	350	14075									350	19555
	349	14115									349	19320
	348	14150									348	19745
	347	14315									347	19685
	346	13850									346	19250
	345	13890									345	19870
	344	14045									344	19565
	343	14215									343	19975
	342	14440									342	20570
	341	14305									341	19885
	340	14630									340	20115
	339	14220									339	19770
	338	14020									338	19550
	337	14145									337	19825
	336	14040									336	20110
	335	14275									335	19880
	334	14195									334	19780
	333	14145									333	19535
	332	14450									332	19660
	331	13835									331	19255
	330	14080									330	19160
	329	14215									329	19030
	328	13990									328	19975
	327	14130									327	20195
	326	14240									326	19795
	325	14475									325	19710
	324	14840									324	20190
	323	14625									323	20695
	322	14665									322	21275
	321	15390									321	21280
	320	15010									320	21315
	319	15400									319	21370
	318	15105									318	21725
	317	15730									317	21540
	316	15620									316	22035
	315	15945									315	22540
	314	15805									314	22170
	313	16140									313	22535
	312	16005									312	22140
	311	15945									311	22030
	310	15690									310	21990
	309	15685									309	21945
	308	15270									308	21370
	307	14670									307	20600
	306	14005									306	19295
	305	13590									305	18335
	304	13210									304	17490
	303	12540									303	16575
	302	11920									302	15720
	301	11630									301	14750
	300	11020									300	14370
	299	10355									299	13165
	298	10045									298	12565
	297	9440									297	12405
	296	9225									296	12725
	295	8980									295	13415
	294	8380									294	13675
	293	7850									293	14225
	292	7765									292	15165
	291	8060									291	17050
	290	8400									290	19520
	289	9615									289	23130
	288	14285									288	28025
	287	27410									287	34505
	286	57775									286	51480
	285	71945									285	97330
	284	54610									284	112735
	283	48950									283	40885
	282	25705									282	6815
	281	7110									281	3190
	280	2730									280	2415
	279	2245									279	2160
	278	1935									278	2070
	277	1930									277	2030
	276	1975									276	2040
	275	2000									275	2020
	274	2155									274	2160
	273	1910									273	2175
	272	1835									272	2005
	271	1900									271	1980
	270	1985									270	2020
	269	2115									269	2010
	268	2045									268	2075
	267	2055									267	2090
	266	2000									266	1990
	265	1870									265	1925
	264	1930									264	2095
	263	1960									263	2005
	262	2035									262	1915
	261	2035									261	1940
	260	1960									260	2080
	259	2045									259	2050
	258	2165									258	1985
	257	1860									257	1985
	256	1870									256	1845
	255	1970									255	1975
	254	2005									254	1950
	253	1970									253	1850
	252	1930									252	1905
	251	2065									251	2025
	250	2055									250	1740
	249	2125									249	1945
	248	2000									248	1870
	247	1955									247	1980
	246	1895									246	2010
	245	2020									245	2050
	244	1920									244	1825
	243	1905									243	1705
	242	1885									242	1980
	241	1960									241	1895
	240	2055									240	1880
	239	1975									239	1975
	238	1750									238	1800
	237	1965									237	1915
	236	1935									236	1935
	235	1920									235	1710
	234	1950									234	2065
	233	2125									233	2080
	232	2305									232	2095
	231	2430									231	2045
	230	2260									230	2010
	229	2190									229	1990
	228	2150									228	1875
	227	2290									227	2155
	226	2320									226	1790
	225	2115									225	1935
	224	1980									224	1985
	223	2060									223	1915
	222	2090									222	1855
	221	1940									221	1780
	220	1945									220	1880
	219	1895									219	2025
	218	1930									218	1920
	217	2000									217	1920
	216	1815									216	1855
	215	1955									215	1825
	214	1980									214	1770
	213	1935									213	1870
	212	2000									212	1825
	211	1915									211	1785
	210	1875									210	1780
	209	1815									209	1710
	208	1855									208	1680
	207	1705									207	1800
	206	1845									206	1745
	205	1795									205	1870
	204	1900									204	1955
	203	1770									203	1615
	202	1885									202	1765
	201	1875									201	1805
	200	1985									200	1650
	199	1945									199	1825
	198	1945									198	1885
	197	1780									197	1830
	196	1820									196	1715
	195	1795									195	1975
	194	1735									194	1855
	193	1970									193	1980
	192	2475									192	2210
	191	3400									191	2060
	190	2975									190	1800
	189	2030									189	1740
	188	1705									188	1695
	187	1700									187	1690
	186	1800									186	1585
	185	1660									185	1685
	184	1705									184	1655
	183	1640									183	1670
	182	1670									182	1710
	181	1615									181	1780
	180	1645									180	1715
	179	1765									179	1760
	178	1575									178	1670
	177	1635									177	1505
	176	1635									176	1520
	175	1630									175	1640
	174	1590									174	1745
	173	1560									173	1515
	172	1755									172	1625
	171	1685									171	1640
	170	1615									170	1690
	169	1955									169	2015
	168	2230									168	1990
	167	2175									167	1940
	166	2135									166	1735
	165	1880									165	1535
	164	1790									164	1610
	163	2000									163	1675
	162	1955									162	1610
	161	1720									161	1500
	160	1720									160	1580
	159	1615									159	1520
	158	1595									158	1495
	157	1480									157	1550
	156	1585									156	1680
	155	1805									155	1705
	154	1670									154	1760
	153	1855									153	1675
	152	2050									152	1685
	151	1785									151	1650
	150	1710									150	1655
	149	1665									149	1700
	148	1685									148	1520
	147	1705									147	1450
	146	1665									146	1470
	145	1630									145	1580
	144	1520									144	1630
	143	1625									143	1630
	142	1745									142	1570
	141	1625									141	1585
	140	1615									140	1655
	139	1600									139	1515
	138	1495									138	1535
	137	1540									137	1590
	136	1690									136	1430
	135	1600									135	1525
	134	1415									134	1535
	133	1570									133	1490
	132	1635									132	1625
	131	1460									131	1410
	130	1585									130	1530
	129	1565									129	1415
	128	1585									128	1455
	127	1585									127	1485
	126	1590									126	1545
	125	1605									125	1530
	124	1730									124	1525
	123	1700									123	1415
	122	1720									122	1545
	121	1700									121	1535
	120	1735									120	1645
	119	1565									119	1515
	118	1680									118	1690
	117	1645									117	1550
	116	1675									116	1510
	115	1510									115	1565
	114	1580									114	1350
	113	1610									113	1350
	112	1670									112	1440
	111	1495									111	1510
	110	1595									110	1430
	109	1535									109	1480
	108	1510									108	1490
	107	1595									107	1430
	106	1685									106	1500
	105	1715									105	1510
	104	1580									104	1640
	103	1755									103	1745
	102	1820									102	1685
	101	1870									101	1590
	100	1885									100	1515
	99	1670									99	1500
	98	1650									98	1655
	97	1580									97	1520
	96	1550									96	1485
	95	1695									95	1440
	94	1685									94	1515
	93	1595									93	1425
	92	1580									92	1455
	91	1665									91	1510
	90	1595									90	1400
	89	1685									89	1305
	88	1705									88	1495
	87	1640									87	1425
	86	1545									86	1365
	85	1635									85	1475
	84	1755									84	1440
	83	1680									83	1450
	82	1530									82	1495
	81	1625									81	1465
	80	1610									80	1485
	79	1595									79	1530
	78	1540									78	1465
	77	1570									77	1610
	76	1580									76	1430
	75	1560									75	1405
	74	1565									74	1355
	73	1715									73	1420
	72	1630									72	1455
	71	1575									71	1445
	70	1465									70	1390
	69	1610									69	1410
	68	1605									68	1370
	67	1560									67	1455
	66	1675									66	1375
	65	1705									65	1450
	64	1800									64	1655
	63	2220									63	1845
	62	2615									62	1785
	61	2180									61	1540
	60	1660									60	1485
	59	1545									59	1455
	58	1605									58	1430
	57	1535									57	1380
	56	1520									56	1505
	55	1560									55	1420
	54	1625									54	1380
	53	1825									53	1400
	52	1775									52	1475
	51	1720									51	1650
	50	1560									50	1545
	49	1535									49	1505
	48	1645									48	1505
	47	1520									47	1570
	46	1500									46	1355
	45	1470									45	1335
	44	1610									44	1285
	43	1650									43	1375
	42	1530									42	1345
	41	1370									41	1285
	40	1355									40	1225
	39	1305									39	1105
	38	1470									38	1195
	37	1330									37	1210
	36	1170									36	1200
	35	1190									35	1250
	34	1420									34	1225
	33	1295									33	1180
	32	1250									32	1245
	31	1535									31	1445
	30	1865									30	1650
	29	2065									29	1725
	28	2075									28	1730
	27	2320									27	1840
	26	2795									26	1885
	25	3220									25	1795
	24	2950									24	1490
	23	2460									23	1485
	22	1605									22	1350
	21	1240									21	1475
	20	1060									20	1415
	19	1110									19	1555
	18	1270									18	1450
	17	1505									17	1415
	16	1575									16	1390
	15	1515									15	1425
	14	1515									14	1310
	13	1435									13	1190
	12	1280									12	1020
	11	1310									11	915
	10	1175									10	955
	9	1105									9	1020
	8	1105									8	855
	7	975									7	580
	6	1080									6	640
	5	905									5	445
	4	780									4	365
	3	645									3	295
	2	510									2	175
	1	240									1	80
	0	105									0	40
	-1	5									-1	30
	-2	10									-2	20
	-3	0									-3	0
	-4	10									-4	0
	-5	10									-5	5

## Sheet: Supplementary Fig. 5b
	Supplementary Figure 5b
	I	q	I	q	I	q	I	q	I	q
Ctotal (wt.%)		1.7		2.8		4.9		7.1		14.4
	0.00544	21200	0.00544	17300	0.00544	43000	0.00544	76500	0.00544	304000
	0.00611	21000	0.00611	18000	0.00611	42800	0.00611	56200	0.00611	229000
	0.00677	14900	0.00677	12400	0.00677	31500	0.00677	49100	0.00677	193000
	0.00744	11400	0.00744	9500	0.00744	23700	0.00744	35900	0.00744	151000
	0.0081	9140	0.0081	7720	0.0081	18300	0.0081	28500	0.0081	123000
	0.00877	7580	0.00877	6380	0.00877	14500	0.00877	23100	0.00877	102000
	0.00943	6310	0.00943	5280	0.00943	11400	0.00943	18900	0.00943	84100
	0.0101	5410	0.0101	4460	0.0101	9240	0.0101	15200	0.0101	69000
	0.0108	4540	0.0108	3710	0.0108	7490	0.0108	12300	0.0108	56300
	0.0114	4010	0.0114	3240	0.0114	6320	0.0114	10500	0.0114	48300
	0.0121	3590	0.0121	2880	0.0121	5410	0.0121	9000	0.0121	41400
	0.0128	3290	0.0128	2590	0.0128	4740	0.0128	7920	0.0128	36200
	0.0134	3040	0.0134	2320	0.0134	4180	0.0134	6980	0.0134	31800
	0.0141	2800	0.0141	2100	0.0141	3670	0.0141	6110	0.0141	27600
	0.0148	2610	0.0148	1920	0.0148	3330	0.0148	5420	0.0148	24700
	0.0154	2440	0.0154	1750	0.0154	2950	0.0154	4830	0.0154	21200
	0.0161	2320	0.0161	1620	0.0161	2710	0.0161	4320	0.0161	19000
	0.0167	2210	0.0167	1530	0.0167	2470	0.0167	3940	0.0167	17400
	0.0174	2100	0.0174	1420	0.0174	2260	0.0174	3570	0.0174	15500
	0.0181	2020	0.0181	1330	0.0181	2090	0.0181	3260	0.0181	13900
	0.0187	1960	0.0187	1270	0.0187	1950	0.0187	3030	0.0187	12700
	0.0194	1900	0.0194	1200	0.0194	1830	0.0194	2780	0.0194	11500
	0.0201	1870	0.0201	1150	0.0201	1720	0.0201	2610	0.0201	10600
	0.0207	1830	0.0207	1110	0.0207	1630	0.0207	2440	0.0207	9820
	0.0214	1790	0.0214	1070	0.0214	1550	0.0214	2270	0.0214	8940
	0.0221	1760	0.0221	1030	0.0221	1470	0.0221	2130	0.0221	8300
	0.0227	1740	0.0227	997	0.0227	1400	0.0227	2010	0.0227	7670
	0.0234	1720	0.0234	965	0.0234	1340	0.0234	1940	0.0234	7240
	0.0241	1710	0.0241	944	0.0241	1300	0.0241	1870	0.0241	6860
	0.0247	1690	0.0247	914	0.0247	1250	0.0247	1780	0.0247	6400
	0.0254	1680	0.0254	892	0.0254	1200	0.0254	1690	0.0254	5980
	0.026	1670	0.026	874	0.026	1170	0.026	1610	0.026	5580
	0.0267	1670	0.0267	856	0.0267	1130	0.0267	1540	0.0267	5300
	0.0274	1650	0.0274	833	0.0274	1100	0.0274	1490	0.0274	4980
	0.028	1650	0.028	822	0.028	1060	0.028	1420	0.028	4740
	0.0287	1640	0.0287	813	0.0287	997	0.0287	1380	0.0287	4510
	0.0294	1650	0.0294	795	0.0294	952	0.0294	1330	0.0294	4270
	0.03	1650	0.03	790	0.03	957	0.03	1280	0.03	4060
	0.0307	1650	0.0307	776	0.0307	953	0.0307	1250	0.0307	3860
	0.0314	1640	0.0314	764	0.0314	941	0.0314	1220	0.0314	3700
	0.032	1640	0.032	761	0.032	924	0.032	1180	0.032	3530
	0.0327	1640	0.0327	758	0.0327	922	0.0327	1150	0.0327	3390
	0.0334	1650	0.0334	751	0.0334	900	0.0334	1110	0.0334	3190
	0.034	1660	0.034	742	0.034	890	0.034	1080	0.034	3070
	0.0347	1670	0.0347	739	0.0347	895	0.0347	1070	0.0347	2970
	0.0354	1660	0.0354	725	0.0354	889	0.0354	1050	0.0354	2880
	0.036	1650	0.036	726	0.036	879	0.036	1040	0.036	2810
	0.0367	1650	0.0367	723	0.0367	865	0.0367	1010	0.0367	2710
	0.0373	1650	0.0373	722	0.0373	856	0.0373	997	0.0373	2640
	0.038	1640	0.038	720	0.038	844	0.038	979	0.038	2550
	0.0387	1660	0.0387	717	0.0387	837	0.0387	963	0.0387	2480
	0.0393	1660	0.0393	715	0.0393	828	0.0393	946	0.0393	2400
	0.04	1650	0.04	713	0.04	818	0.04	930	0.04	2310
	0.0407	1660	0.0407	704	0.0407	821	0.0407	920	0.0407	2240
	0.0413	1640	0.0413	698	0.0413	807	0.0413	916	0.0413	2210
	0.042	1620	0.042	701	0.042	802	0.042	902	0.042	2140
	0.0427	1580	0.0427	696	0.0427	790	0.0427	884	0.0427	2050
	0.0433	1570	0.0433	688	0.0433	780	0.0433	874	0.0433	2010
	0.044	1540	0.044	693	0.044	778	0.044	867	0.044	1970
	0.0447	1520	0.0447	688	0.0447	779	0.0447	859	0.0447	1910
	0.0453	1470	0.0453	687	0.0453	773	0.0453	851	0.0453	1880
	0.046	1430	0.046	685	0.046	770	0.046	840	0.046	1840
	0.0467	1400	0.0467	686	0.0467	768	0.0467	838	0.0467	1810
	0.0473	1360	0.0473	685	0.0473	761	0.0473	833	0.0473	1770
	0.048	1320	0.048	684	0.048	757	0.048	823	0.048	1740
	0.0486	1280	0.0486	680	0.0486	760	0.0486	820	0.0486	1700
	0.0493	1220	0.0493	674	0.0493	746	0.0493	806	0.0493	1660
	0.05	1190	0.05	676	0.05	745	0.05	806	0.05	1630
	0.0506	1150	0.0506	679	0.0506	744	0.0506	800	0.0506	1620
	0.0513	1120	0.0513	676	0.0513	743	0.0513	798	0.0513	1580
	0.052	1090	0.052	678	0.052	740	0.052	793	0.052	1570
	0.0526	1060	0.0526	683	0.0526	741	0.0526	790	0.0526	1550
	0.0533	1020	0.0533	676	0.0533	742	0.0533	785	0.0533	1530
	0.054	994	0.054	677	0.054	739	0.054	782	0.054	1510
	0.0546	970	0.0546	673	0.0546	737	0.0546	781	0.0546	1480
	0.0553	942	0.0553	675	0.0553	738	0.0553	779	0.0553	1460
	0.056	914	0.056	677	0.056	735	0.056	775	0.056	1450
	0.0566	892	0.0566	680	0.0566	742	0.0566	773	0.0566	1430
	0.0573	867	0.0573	676	0.0573	739	0.0573	776	0.0573	1410
	0.058	849	0.058	677	0.058	737	0.058	773	0.058	1400
	0.0586	834	0.0586	675	0.0586	734	0.0586	775	0.0586	1390
	0.0593	804	0.0593	677	0.0593	734	0.0593	767	0.0593	1370
	0.0599	788	0.0599	677	0.0599	733	0.0599	768	0.0599	1350
	0.0606	769	0.0606	684	0.0606	736	0.0606	771	0.0606	1340
	0.0613	756	0.0613	685	0.0613	736	0.0613	772	0.0613	1340
	0.0619	736	0.0619	681	0.0619	735	0.0619	768	0.0619	1320
	0.0626	719	0.0626	676	0.0626	734	0.0626	764	0.0626	1300
	0.0633	707	0.0633	679	0.0633	733	0.0633	766	0.0633	1290
	0.0639	690	0.0639	678	0.0639	732	0.0639	766	0.0639	1290
	0.0646	677	0.0646	677	0.0646	735	0.0646	764	0.0646	1280
	0.0653	663	0.0653	675	0.0653	735	0.0653	767	0.0653	1270
	0.0659	651	0.0659	673	0.0659	734	0.0659	766	0.0659	1250
	0.0666	640	0.0666	673	0.0666	736	0.0666	769	0.0666	1250
	0.0673	626	0.0673	671	0.0673	737	0.0673	770	0.0673	1240
	0.0679	616	0.0679	671	0.0679	737	0.0679	769	0.0679	1230
	0.0686	605	0.0686	667	0.0686	735	0.0686	769	0.0686	1230
	0.0693	592	0.0693	663	0.0693	737	0.0693	771	0.0693	1220
	0.0699	584	0.0699	661	0.0699	738	0.0699	773	0.0699	1210
	0.0706	576	0.0706	660	0.0706	742	0.0706	775	0.0706	1210
	0.0712	564	0.0712	657	0.0712	741	0.0712	779	0.0712	1200
	0.0719	559	0.0719	655	0.0719	743	0.0719	779	0.0719	1200
	0.0726	552	0.0726	649	0.0726	745	0.0726	782	0.0726	1200
	0.0732	545	0.0732	647	0.0732	746	0.0732	783	0.0732	1190
	0.0739	538	0.0739	643	0.0739	745	0.0739	786	0.0739	1190
	0.0746	529	0.0746	644	0.0746	752	0.0746	791	0.0746	1180
	0.0752	524	0.0752	639	0.0752	750	0.0752	795	0.0752	1180
	0.0759	515	0.0759	628	0.0759	752	0.0759	792	0.0759	1180
	0.0766	508	0.0766	625	0.0766	755	0.0766	797	0.0766	1170
	0.0772	500	0.0772	621	0.0772	756	0.0772	800	0.0772	1170
	0.0779	495	0.0779	616	0.0779	756	0.0779	803	0.0779	1170
	0.0786	487	0.0786	611	0.0786	755	0.0786	808	0.0786	1160
	0.0792	481	0.0792	605	0.0792	753	0.0792	810	0.0792	1160
	0.0799	473	0.0799	600	0.0799	755	0.0799	812	0.0799	1160
	0.0806	468	0.0806	598	0.0806	756	0.0806	821	0.0806	1160
	0.0812	460	0.0812	591	0.0812	758	0.0812	822	0.0812	1150
	0.0819	456	0.0819	586	0.0819	758	0.0819	823	0.0819	1150
	0.0825	451	0.0825	582	0.0825	759	0.0825	829	0.0825	1150
	0.0832	448	0.0832	581	0.0832	763	0.0832	835	0.0832	1160
	0.0839	443	0.0839	575	0.0839	764	0.0839	839	0.0839	1150
	0.0845	437	0.0845	570	0.0845	761	0.0845	841	0.0845	1150
	0.0852	430	0.0852	564	0.0852	760	0.0852	847	0.0852	1150
	0.0859	423	0.0859	555	0.0859	756	0.0859	850	0.0859	1150
	0.0865	419	0.0865	554	0.0865	756	0.0865	854	0.0865	1150
	0.0872	414	0.0872	552	0.0872	755	0.0872	860	0.0872	1150
	0.0879	407	0.0879	549	0.0879	753	0.0879	866	0.0879	1150
	0.0885	405	0.0885	543	0.0885	750	0.0885	870	0.0885	1150
	0.0892	400	0.0892	538	0.0892	751	0.0892	874	0.0892	1150
	0.0899	394	0.0899	531	0.0899	749	0.0899	879	0.0899	1150
	0.0905	390	0.0905	525	0.0905	747	0.0905	883	0.0905	1150
	0.0912	385	0.0912	521	0.0912	746	0.0912	888	0.0912	1150
	0.0919	380	0.0919	513	0.0919	744	0.0919	898	0.0919	1150
	0.0925	376	0.0925	510	0.0925	742	0.0925	899	0.0925	1160
	0.0932	370	0.0932	505	0.0932	736	0.0932	903	0.0932	1160
	0.0938	370	0.0938	500	0.0938	738	0.0938	909	0.0938	1160
	0.0945	363	0.0945	500	0.0945	736	0.0945	918	0.0945	1150
	0.0952	357	0.0952	491	0.0952	733	0.0952	923	0.0952	1160
	0.0958	353	0.0958	482	0.0958	722	0.0958	928	0.0958	1170
	0.0965	347	0.0965	480	0.0965	722	0.0965	931	0.0965	1170
	0.0972	347	0.0972	474	0.0972	724	0.0972	943	0.0972	1180
	0.0978	338	0.0978	470	0.0978	717	0.0978	940	0.0978	1160
	0.0985	334	0.0985	466	0.0985	712	0.0985	944	0.0985	1170
	0.0992	330	0.0992	460	0.0992	708	0.0992	950	0.0992	1170
	0.0998	326	0.0998	456	0.0998	706	0.0998	958	0.0998	1170
	0.1	322	0.1	451	0.1	701	0.1	963	0.1	1180
	0.101	319	0.101	445	0.101	693	0.101	965	0.101	1180
	0.102	315	0.102	437	0.102	691	0.102	969	0.102	1180
	0.102	312	0.102	436	0.102	684	0.102	975	0.102	1190
	0.103	308	0.103	432	0.103	683	0.103	981	0.103	1190
	0.104	305	0.104	429	0.104	682	0.104	984	0.104	1190
	0.104	302	0.104	424	0.104	676	0.104	988	0.104	1200
	0.105	298	0.105	421	0.105	671	0.105	997	0.105	1200
	0.106	293	0.106	417	0.106	667	0.106	1000	0.106	1200
	0.106	290	0.106	412	0.106	663	0.106	1000	0.106	1210
	0.107	287	0.107	406	0.107	658	0.107	1010	0.107	1210
	0.108	282	0.108	401	0.108	653	0.108	1010	0.108	1210
	0.108	280	0.108	396	0.108	647	0.108	1010	0.108	1220
	0.109	277	0.109	394	0.109	638	0.109	1010	0.109	1220
	0.11	273	0.11	390	0.11	636	0.11	1020	0.11	1220
	0.11	269	0.11	388	0.11	630	0.11	1020	0.11	1230
	0.111	267	0.111	383	0.111	628	0.111	1030	0.111	1230
	0.112	263	0.112	381	0.112	621	0.112	1030	0.112	1240
	0.112	261	0.112	375	0.112	616	0.112	1030	0.112	1250
	0.113	259	0.113	372	0.113	611	0.113	1030	0.113	1250
	0.114	255	0.114	367	0.114	606	0.114	1030	0.114	1250
	0.114	252	0.114	365	0.114	600	0.114	1030	0.114	1260
	0.115	250	0.115	363	0.115	596	0.115	1040	0.115	1260
	0.116	247	0.116	358	0.116	590	0.116	1040	0.116	1270
	0.116	246	0.116	355	0.116	585	0.116	1040	0.116	1280
	0.117	243	0.117	351	0.117	580	0.117	1040	0.117	1280
	0.118	240	0.118	347	0.118	575	0.118	1040	0.118	1290
	0.118	238	0.118	344	0.118	569	0.118	1040	0.118	1290
	0.119	236	0.119	342	0.119	568	0.119	1040	0.119	1310
	0.12	235	0.12	338	0.12	561	0.12	1050	0.12	1310
	0.12	232	0.12	336	0.12	557	0.12	1050	0.12	1310
	0.121	230	0.121	332	0.121	551	0.121	1040	0.121	1320
	0.122	228	0.122	329	0.122	545	0.122	1040	0.122	1330
	0.122	225	0.122	326	0.122	540	0.122	1040	0.122	1330
	0.123	223	0.123	323	0.123	534	0.123	1040	0.123	1340
	0.124	220	0.124	319	0.124	532	0.124	1030	0.124	1340
	0.124	218	0.124	318	0.124	526	0.124	1030	0.124	1350
	0.125	217	0.125	314	0.125	518	0.125	1030	0.125	1360
	0.126	215	0.126	311	0.126	517	0.126	1030	0.126	1360
	0.126	213	0.126	307	0.126	511	0.126	1020	0.126	1370
	0.127	211	0.127	306	0.127	505	0.127	1020	0.127	1380
	0.128	210	0.128	304	0.128	503	0.128	1020	0.128	1380
	0.128	208	0.128	302	0.128	497	0.128	1020	0.128	1390
	0.129	207	0.129	298	0.129	494	0.129	1010	0.129	1400
	0.13	204	0.13	296	0.13	489	0.13	1010	0.13	1400
	0.13	202	0.13	295	0.13	484	0.13	1000	0.13	1410
	0.131	200	0.131	291	0.131	480	0.131	997	0.131	1420
	0.132	200	0.132	290	0.132	475	0.132	992	0.132	1430
	0.132	198	0.132	289	0.132	471	0.132	987	0.132	1440
	0.133	196	0.133	285	0.133	467	0.133	982	0.133	1450
	0.134	194	0.134	284	0.134	463	0.134	976	0.134	1450
	0.134	193	0.134	281	0.134	460	0.134	972	0.134	1460
	0.135	191	0.135	279	0.135	456	0.135	968	0.135	1470
	0.136	189	0.136	278	0.136	452	0.136	962	0.136	1480
	0.136	188	0.136	276	0.136	448	0.136	956	0.136	1490
	0.137	187	0.137	274	0.137	442	0.137	950	0.137	1500
	0.138	186	0.138	271	0.138	438	0.138	941	0.138	1500
	0.138	185	0.138	269	0.138	435	0.138	935	0.138	1510
	0.139	182	0.139	265	0.139	428	0.139	927	0.139	1510
	0.14	180	0.14	264	0.14	424	0.14	918	0.14	1520
	0.14	180	0.14	262	0.14	420	0.14	909	0.14	1520
	0.141	180	0.141	261	0.141	416	0.141	902	0.141	1530
	0.142	179	0.142	260	0.142	419	0.142	903	0.142	1540
	0.142	180	0.142	260	0.142	417	0.142	900	0.142	1550
	0.143	178	0.143	257	0.143	410	0.143	892	0.143	1560
	0.144	178	0.144	258	0.144	412	0.144	889	0.144	1570
	0.144	177	0.144	256	0.144	408	0.144	880	0.144	1570
	0.145	176	0.145	254	0.145	406	0.145	870	0.145	1580
	0.146	176	0.146	252	0.146	406	0.146	869	0.146	1590
	0.146	174	0.146	252	0.146	404	0.146	860	0.146	1590
	0.147	172	0.147	250	0.147	400	0.147	850	0.147	1600
	0.148	172	0.148	248	0.148	395	0.148	844	0.148	1600
	0.148	170	0.148	246	0.148	393	0.148	834	0.148	1600
	0.149	171	0.149	245	0.149	390	0.149	832	0.149	1620
	0.15	171	0.15	245	0.15	388	0.15	826	0.15	1640
	0.15	169	0.15	243	0.15	385	0.15	820	0.15	1630
	0.151	169	0.151	242	0.151	380	0.151	809	0.151	1630
	0.152	166	0.152	240	0.152	377	0.152	798	0.152	1640
	0.152	166	0.152	239	0.152	376	0.152	791	0.152	1640
	0.153	164	0.153	237	0.153	373	0.153	785	0.153	1640
	0.154	163	0.154	235	0.154	369	0.154	776	0.154	1640
	0.154	163	0.154	234	0.154	366	0.154	768	0.154	1640
	0.155	161	0.155	232	0.155	361	0.155	759	0.155	1640
	0.156	160	0.156	229	0.156	359	0.156	748	0.156	1640
	0.156	159	0.156	229	0.156	355	0.156	741	0.156	1640
	0.157	157	0.157	228	0.157	353	0.157	732	0.157	1640
	0.158	157	0.158	227	0.158	351	0.158	725	0.158	1640
	0.158	156	0.158	225	0.158	349	0.158	717	0.158	1650
	0.159	154	0.159	224	0.159	345	0.159	710	0.159	1640
	0.16	153	0.16	221	0.16	345	0.16	704	0.16	1640
	0.16	153	0.16	220	0.16	340	0.16	696	0.16	1640
	0.161	151	0.161	220	0.161	336	0.161	688	0.161	1630
	0.162	151	0.162	218	0.162	334	0.162	680	0.162	1630
	0.162	150	0.162	216	0.162	333	0.162	673	0.162	1630
	0.163	148	0.163	215	0.163	330	0.163	667	0.163	1620
	0.164	148	0.164	214	0.164	327	0.164	657	0.164	1620
	0.164	147	0.164	211	0.164	327	0.164	652	0.164	1620
	0.165	147	0.165	211	0.165	325	0.165	648	0.165	1610
	0.166	145	0.166	210	0.166	322	0.166	637	0.166	1600
	0.166	144	0.166	208	0.166	319	0.166	629	0.166	1600
	0.167	144	0.167	206	0.167	318	0.167	624	0.167	1590
	0.168	144	0.168	206	0.168	315	0.168	618	0.168	1590
	0.168	142	0.168	205	0.168	313	0.168	611	0.168	1580
	0.169	141	0.169	205	0.169	312	0.169	605	0.169	1580
	0.17	141	0.17	201	0.17	308	0.17	598	0.17	1570
	0.17	140	0.17	201	0.17	306	0.17	592	0.17	1570
	0.171	140	0.171	201	0.171	304	0.171	587	0.171	1560
	0.172	140	0.172	200	0.172	304	0.172	582	0.172	1560
	0.172	139	0.172	198	0.172	302	0.172	579	0.172	1550
	0.173	137	0.173	197	0.173	300	0.173	571	0.173	1540
	0.174	136	0.174	196	0.174	297	0.174	566	0.174	1530
	0.174	135	0.174	195	0.174	295	0.174	558	0.174	1520
	0.175	135	0.175	193	0.175	294	0.175	554	0.175	1500
	0.176	134	0.176	191	0.176	293	0.176	547	0.176	1500
	0.176	133	0.176	192	0.176	288	0.176	542	0.176	1490
	0.177	132	0.177	189	0.177	287	0.177	537	0.177	1480
	0.178	132	0.178	188	0.178	286	0.178	531	0.178	1470
	0.178	131	0.178	188	0.178	283	0.178	527	0.178	1460
	0.179	131	0.179	187	0.179	283	0.179	521	0.179	1450
	0.18	129	0.18	185	0.18	281	0.18	516	0.18	1440
	0.18	129	0.18	185	0.18	278	0.18	511	0.18	1430
	0.181	128	0.181	185	0.181	276	0.181	503	0.181	1420
	0.182	128	0.182	183	0.182	275	0.182	500	0.182	1400
	0.182	128	0.182	182	0.182	272	0.182	495	0.182	1390
	0.183	126	0.183	181	0.183	272	0.183	492	0.183	1380
	0.184	126	0.184	179	0.184	268	0.184	488	0.184	1360
	0.184	126	0.184	180	0.184	268	0.184	481	0.184	1350
	0.185	124	0.185	179	0.185	265	0.185	477	0.185	1340
	0.186	123	0.186	177	0.186	265	0.186	474	0.186	1330
	0.186	123	0.186	176	0.186	262	0.186	469	0.186	1310
	0.187	122	0.187	175	0.187	261	0.187	465	0.187	1300
	0.188	121	0.188	175	0.188	260	0.188	460	0.188	1290
	0.188	122	0.188	174	0.188	259	0.188	457	0.188	1270
	0.189	120	0.189	174	0.189	258	0.189	452	0.189	1260
	0.19	121	0.19	171	0.19	256	0.19	447	0.19	1250
	0.19	119	0.19	171	0.19	254	0.19	444	0.19	1240
	0.191	119	0.191	171	0.191	253	0.191	440	0.191	1230
	0.192	118	0.192	169	0.192	251	0.192	437	0.192	1210
	0.192	118	0.192	169	0.192	248	0.192	435	0.192	1200
	0.193	117	0.193	168	0.193	249	0.193	430	0.193	1190
	0.194	117	0.194	167	0.194	246	0.194	427	0.194	1180
	0.194	118	0.194	167	0.194	247	0.194	424	0.194	1170
	0.195	116	0.195	167	0.195	246	0.195	421	0.195	1150
	0.196	116	0.196	166	0.196	244	0.196	418	0.196	1140
	0.196	115	0.196	165	0.196	244	0.196	414	0.196	1130
	0.197	115	0.197	164	0.197	241	0.197	411	0.197	1120
	0.198	114	0.198	163	0.198	240	0.198	405	0.198	1100
	0.198	113	0.198	162	0.198	238	0.198	404	0.198	1090
	0.199	113	0.199	160	0.199	236	0.199	400	0.199	1080
	0.2	113	0.2	160	0.2	234	0.2	397	0.2	1070

## Sheet: Supplementary Fig. 7b
					Supplementary Figure 7b
	Degrees	Intensity		Degrees	Intensity		Degrees	Intensity		Degrees	Intensity
Ctotal (wt.%)		1.7			2.8			4.9			7.1
	-10.313	53		-10.313	32		-10.313	21		-10.313	37
	-10.256	53		-10.256	32		-10.256	21		-10.256	37
	-10.199	53		-10.199	32		-10.199	21		-10.199	37
	-10.141	53		-10.141	32		-10.141	21		-10.141	37
	-10.084	53		-10.084	32		-10.084	21		-10.084	37
	-10.027	67		-10.027	39		-10.027	25		-10.027	50
	-9.9695	67		-9.9695	39		-9.9695	25		-9.9695	50
	-9.9122	67		-9.9122	39		-9.9122	25		-9.9122	50
	-9.8549	67		-9.8549	39		-9.8549	25		-9.8549	50
	-9.7976	67		-9.7976	39		-9.7976	25		-9.7976	50
	-9.7403	67		-9.7403	39		-9.7403	25		-9.7403	50
	-9.683	67		-9.683	39		-9.683	25		-9.683	50
	-9.6257	67		-9.6257	39		-9.6257	25		-9.6257	50
	-9.5684	57		-9.5684	45		-9.5684	27		-9.5684	66
	-9.5111	57		-9.5111	45		-9.5111	27		-9.5111	66
	-9.4538	57		-9.4538	45		-9.4538	27		-9.4538	66
	-9.3965	57		-9.3965	45		-9.3965	27		-9.3965	66
	-9.3392	57		-9.3392	45		-9.3392	27		-9.3392	66
	-9.2819	57		-9.2819	45		-9.2819	27		-9.2819	66
	-9.2246	57		-9.2246	45		-9.2246	27		-9.2246	66
	-9.1673	57		-9.1673	45		-9.1673	27		-9.1673	66
	-9.11	50		-9.11	39		-9.11	28		-9.11	66
	-9.0527	50		-9.0527	39		-9.0527	28		-9.0527	66
	-8.9954	50		-8.9954	39		-8.9954	28		-8.9954	66
	-8.9381	38		-8.9381	39		-8.9381	25		-8.9381	61
	-8.8808	38		-8.8808	39		-8.8808	25		-8.8808	61
	-8.8236	38		-8.8236	39		-8.8236	25		-8.8236	61
	-8.7663	38		-8.7663	39		-8.7663	25		-8.7663	61
	-8.709	38		-8.709	39		-8.709	25		-8.709	61
	-8.6517	38		-8.6517	39		-8.6517	25		-8.6517	61
	-8.5944	35		-8.5944	35		-8.5944	25		-8.5944	70
	-8.5371	35		-8.5371	35		-8.5371	25		-8.5371	70
	-8.4798	35		-8.4798	35		-8.4798	25		-8.4798	70
	-8.4225	35		-8.4225	35		-8.4225	25		-8.4225	70
	-8.3652	35		-8.3652	35		-8.3652	25		-8.3652	70
	-8.3079	35		-8.3079	35		-8.3079	25		-8.3079	70
	-8.2506	35		-8.2506	35		-8.2506	25		-8.2506	70
	-8.1933	35		-8.1933	35		-8.1933	25		-8.1933	70
	-8.136	30		-8.136	35		-8.136	23		-8.136	91
	-8.0787	30		-8.0787	35		-8.0787	23		-8.0787	91
	-8.0214	30		-8.0214	35		-8.0214	23		-8.0214	91
	-7.9641	30		-7.9641	35		-7.9641	23		-7.9641	91
	-7.9068	30		-7.9068	35		-7.9068	23		-7.9068	91
	-7.8495	30		-7.8495	35		-7.8495	23		-7.8495	91
	-7.7922	30		-7.7922	35		-7.7922	23		-7.7922	91
	-7.7349	30		-7.7349	35		-7.7349	23		-7.7349	91
	-7.6776	37		-7.6776	36		-7.6776	30		-7.6776	108
	-7.6203	37		-7.6203	36		-7.6203	30		-7.6203	108
	-7.563	37		-7.563	36		-7.563	30		-7.563	108
	-7.5057	37		-7.5057	36		-7.5057	30		-7.5057	108
	-7.4485	37		-7.4485	36		-7.4485	30		-7.4485	108
	-7.3912	37		-7.3912	36		-7.3912	30		-7.3912	108
	-7.3339	37		-7.3339	36		-7.3339	30		-7.3339	108
	-7.2766	37		-7.2766	36		-7.2766	30		-7.2766	108
	-7.2193	55		-7.2193	30		-7.2193	33		-7.2193	107
	-7.162	55		-7.162	30		-7.162	33		-7.162	107
	-7.1047	55		-7.1047	30		-7.1047	33		-7.1047	107
	-7.0474	55		-7.0474	30		-7.0474	33		-7.0474	107
	-6.9901	55		-6.9901	30		-6.9901	33		-6.9901	107
	-6.9328	55		-6.9328	30		-6.9328	33		-6.9328	107
	-6.8755	55		-6.8755	30		-6.8755	33		-6.8755	107
	-6.8182	55		-6.8182	30		-6.8182	33		-6.8182	107
	-6.7609	53		-6.7609	30		-6.7609	29		-6.7609	89
	-6.7036	53		-6.7036	30		-6.7036	29		-6.7036	89
	-6.6463	53		-6.6463	30		-6.6463	29		-6.6463	89
	-6.589	53		-6.589	30		-6.589	29		-6.589	89
	-6.5317	53		-6.5317	30		-6.5317	29		-6.5317	89
	-6.4744	53		-6.4744	30		-6.4744	29		-6.4744	89
	-6.4171	53		-6.4171	30		-6.4171	29		-6.4171	89
	-6.3598	53		-6.3598	30		-6.3598	29		-6.3598	89
	-6.3025	53		-6.3025	30		-6.3025	29		-6.3025	89
	-6.2452	35		-6.2452	35		-6.2452	29		-6.2452	97
	-6.1879	35		-6.1879	35		-6.1879	29		-6.1879	97
	-6.1306	35		-6.1306	35		-6.1306	29		-6.1306	97
	-6.0734	35		-6.0734	35		-6.0734	29		-6.0734	97
	-6.0161	35		-6.0161	35		-6.0161	29		-6.0161	97
	-5.9588	35		-5.9588	35		-5.9588	29		-5.9588	97
	-5.9015	35		-5.9015	35		-5.9015	29		-5.9015	97
	-5.8442	35		-5.8442	35		-5.8442	29		-5.8442	97
	-5.7869	60		-5.7869	41		-5.7869	31		-5.7869	109
	-5.7296	60		-5.7296	41		-5.7296	31		-5.7296	109
	-5.6723	60		-5.6723	41		-5.6723	31		-5.6723	109
	-5.615	60		-5.615	41		-5.615	31		-5.615	109
	-5.5577	60		-5.5577	41		-5.5577	31		-5.5577	109
	-5.5004	60		-5.5004	41		-5.5004	31		-5.5004	109
	-5.4431	60		-5.4431	41		-5.4431	31		-5.4431	109
	-5.3858	60		-5.3858	41		-5.3858	31		-5.3858	109
	-5.3285	59		-5.3285	33		-5.3285	33		-5.3285	95
	-5.2712	59		-5.2712	33		-5.2712	33		-5.2712	95
	-5.2139	59		-5.2139	33		-5.2139	33		-5.2139	95
	-5.1566	36		-5.1566	29		-5.1566	34		-5.1566	131
	-5.0993	36		-5.0993	29		-5.0993	34		-5.0993	131
	-5.042	36		-5.042	29		-5.042	34		-5.042	131
	-4.9847	36		-4.9847	29		-4.9847	34		-4.9847	131
	-4.9274	36		-4.9274	29		-4.9274	34		-4.9274	131
	-4.8701	42		-4.8701	33		-4.8701	32		-4.8701	121
	-4.8128	42		-4.8128	33		-4.8128	32		-4.8128	121
	-4.7555	42		-4.7555	33		-4.7555	32		-4.7555	121
	-4.6983	42		-4.6983	33		-4.6983	32		-4.6983	121
	-4.641	42		-4.641	33		-4.641	32		-4.641	121
	-4.5837	42		-4.5837	33		-4.5837	32		-4.5837	121
	-4.5264	42		-4.5264	33		-4.5264	32		-4.5264	121
	-4.4691	42		-4.4691	33		-4.4691	32		-4.4691	121
	-4.4118	25		-4.4118	30		-4.4118	33		-4.4118	117
	-4.3545	25		-4.3545	30		-4.3545	33		-4.3545	117
	-4.2972	25		-4.2972	30		-4.2972	33		-4.2972	117
	-4.2399	25		-4.2399	30		-4.2399	33		-4.2399	117
	-4.1826	25		-4.1826	30		-4.1826	33		-4.1826	117
	-4.1253	25		-4.1253	30		-4.1253	33		-4.1253	117
	-4.068	25		-4.068	30		-4.068	33		-4.068	117
	-4.0107	25		-4.0107	30		-4.0107	33		-4.0107	117
	-3.9534	37		-3.9534	26		-3.9534	37		-3.9534	129
	-3.8961	37		-3.8961	26		-3.8961	37		-3.8961	129
	-3.8388	37		-3.8388	26		-3.8388	37		-3.8388	129
	-3.7815	37		-3.7815	26		-3.7815	37		-3.7815	129
	-3.7242	37		-3.7242	26		-3.7242	37		-3.7242	129
	-3.6669	37		-3.6669	26		-3.6669	37		-3.6669	129
	-3.6096	37		-3.6096	26		-3.6096	37		-3.6096	129
	-3.5523	37		-3.5523	26		-3.5523	37		-3.5523	129
	-3.495	29		-3.495	26		-3.495	37		-3.495	146
	-3.4377	29		-3.4377	26		-3.4377	37		-3.4377	146
	-3.3805	29		-3.3805	26		-3.3805	37		-3.3805	146
	-3.3232	29		-3.3232	26		-3.3232	37		-3.3232	146
	-3.2659	29		-3.2659	26		-3.2659	37		-3.2659	146
	-3.2086	29		-3.2086	26		-3.2086	37		-3.2086	146
	-3.1513	29		-3.1513	26		-3.1513	37		-3.1513	146
	-3.094	29		-3.094	26		-3.094	37		-3.094	146
	-3.0367	29		-3.0367	26		-3.0367	37		-3.0367	146
	-2.9794	36		-2.9794	30		-2.9794	48		-2.9794	149
	-2.9221	36		-2.9221	30		-2.9221	48		-2.9221	149
	-2.8648	36		-2.8648	30		-2.8648	48		-2.8648	149
	-2.8075	36		-2.8075	30		-2.8075	48		-2.8075	149
	-2.7502	36		-2.7502	30		-2.7502	48		-2.7502	149
	-2.6929	36		-2.6929	30		-2.6929	48		-2.6929	149
	-2.6356	36		-2.6356	30		-2.6356	48		-2.6356	149
	-2.5783	36		-2.5783	30		-2.5783	48		-2.5783	149
	-2.521	41		-2.521	34		-2.521	46		-2.521	157
	-2.4637	41		-2.4637	34		-2.4637	46		-2.4637	157
	-2.4064	41		-2.4064	34		-2.4064	46		-2.4064	157
	-2.3491	41		-2.3491	34		-2.3491	46		-2.3491	157
	-2.2918	41		-2.2918	34		-2.2918	46		-2.2918	157
	-2.2345	41		-2.2345	34		-2.2345	46		-2.2345	157
	-2.1772	41		-2.1772	34		-2.1772	46		-2.1772	157
	-2.1199	41		-2.1199	34		-2.1199	46		-2.1199	157
	-2.0626	50		-2.0626	28		-2.0626	41		-2.0626	183
	-2.0054	50		-2.0054	28		-2.0054	41		-2.0054	183
	-1.9481	50		-1.9481	28		-1.9481	41		-1.9481	183
	-1.8908	50		-1.8908	28		-1.8908	41		-1.8908	183
	-1.8335	50		-1.8335	28		-1.8335	41		-1.8335	183
	-1.7762	50		-1.7762	28		-1.7762	41		-1.7762	183
	-1.7189	50		-1.7189	28		-1.7189	41		-1.7189	183
	-1.6616	50		-1.6616	28		-1.6616	41		-1.6616	183
	-1.6043	48		-1.6043	33		-1.6043	50		-1.6043	177
	-1.547	48		-1.547	33		-1.547	50		-1.547	177
	-1.4897	48		-1.4897	33		-1.4897	50		-1.4897	177
	-1.4324	48		-1.4324	33		-1.4324	50		-1.4324	177
	-1.3751	48		-1.3751	33		-1.3751	50		-1.3751	177
	-1.3178	48		-1.3178	33		-1.3178	50		-1.3178	177
	-1.2605	48		-1.2605	33		-1.2605	50		-1.2605	177
	-1.2032	48		-1.2032	33		-1.2032	50		-1.2032	177
	-1.1459	50		-1.1459	32		-1.1459	54		-1.1459	158
	-1.0886	50		-1.0886	32		-1.0886	54		-1.0886	158
	-1.0313	50		-1.0313	32		-1.0313	54		-1.0313	158
	-0.97403	50		-0.97403	32		-0.97403	54		-0.97403	158
	-0.91673	50		-0.91673	32		-0.91673	54		-0.91673	158
	-0.85944	50		-0.85944	32		-0.85944	54		-0.85944	158
	-0.80214	50		-0.80214	32		-0.80214	54		-0.80214	158
	-0.74485	50		-0.74485	32		-0.74485	54		-0.74485	158
	-0.68755	37		-0.68755	36		-0.68755	44		-0.68755	166
	-0.63025	37		-0.63025	36		-0.63025	44		-0.63025	166
	-0.57296	37		-0.57296	36		-0.57296	44		-0.57296	166
	-0.51566	37		-0.51566	36		-0.51566	44		-0.51566	166
	-0.45837	37		-0.45837	36		-0.45837	44		-0.45837	166
	-0.40107	37		-0.40107	36		-0.40107	44		-0.40107	166
	-0.34377	37		-0.34377	36		-0.34377	44		-0.34377	166
	-0.28648	37		-0.28648	36		-0.28648	44		-0.28648	166
	-0.22918	50		-0.22918	30		-0.22918	47		-0.22918	155
	-0.17189	50		-0.17189	30		-0.17189	47		-0.17189	155
	-0.11459	50		-0.11459	30		-0.11459	47		-0.11459	155
	-0.057296	50		-0.057296	30		-0.057296	47		-0.057296	155
	0	50		0	30		0	47		0	155
	0.057296	50		0.057296	30		0.057296	47		0.057296	155
	0.11459	50		0.11459	30		0.11459	47		0.11459	155
	0.17189	50		0.17189	30		0.17189	47		0.17189	155
	0.22918	50		0.22918	30		0.22918	47		0.22918	155
	0.28648	49		0.28648	25		0.28648	47		0.28648	134
	0.34377	49		0.34377	25		0.34377	47		0.34377	134
	0.40107	49		0.40107	25		0.40107	47		0.40107	134
	0.45837	49		0.45837	25		0.45837	47		0.45837	134
	0.51566	49		0.51566	25		0.51566	47		0.51566	134
	0.57296	49		0.57296	25		0.57296	47		0.57296	134
	0.63025	49		0.63025	25		0.63025	47		0.63025	134
	0.68755	49		0.68755	25		0.68755	47		0.68755	134
	0.74485	83		0.74485	24		0.74485	52		0.74485	124
	0.80214	83		0.80214	24		0.80214	52		0.80214	124
	0.85944	83		0.85944	24		0.85944	52		0.85944	124
	0.91673	83		0.91673	24		0.91673	52		0.91673	124
	0.97403	83		0.97403	24		0.97403	52		0.97403	124
	1.0313	83		1.0313	24		1.0313	52		1.0313	124
	1.0886	83		1.0886	24		1.0886	52		1.0886	124
	1.1459	83		1.1459	24		1.1459	52		1.1459	124
	1.2032	67		1.2032	20		1.2032	54		1.2032	143
	1.2605	67		1.2605	20		1.2605	54		1.2605	143
	1.3178	67		1.3178	20		1.3178	54		1.3178	143
	1.3751	67		1.3751	20		1.3751	54		1.3751	143
	1.4324	67		1.4324	20		1.4324	54		1.4324	143
	1.4897	67		1.4897	20		1.4897	54		1.4897	143
	1.547	67		1.547	20		1.547	54		1.547	143
	1.6043	67		1.6043	20		1.6043	54		1.6043	143
	1.6616	97		1.6616	20		1.6616	48		1.6616	115
	1.7189	97		1.7189	20		1.7189	48		1.7189	115
	1.7762	97		1.7762	20		1.7762	48		1.7762	115
	1.8335	97		1.8335	20		1.8335	48		1.8335	115
	1.8908	97		1.8908	20		1.8908	48		1.8908	115
	1.9481	97		1.9481	20		1.9481	48		1.9481	115
	2.0054	97		2.0054	20		2.0054	48		2.0054	115
	2.0626	97		2.0626	20		2.0626	48		2.0626	115
	2.1199	64		2.1199	18		2.1199	49		2.1199	117
	2.1772	64		2.1772	18		2.1772	49		2.1772	117
	2.2345	64		2.2345	18		2.2345	49		2.2345	117
	2.2918	64		2.2918	18		2.2918	49		2.2918	117
	2.3491	64		2.3491	18		2.3491	49		2.3491	117
	2.4064	64		2.4064	18		2.4064	49		2.4064	117
	2.4637	64		2.4637	18		2.4637	49		2.4637	117
	2.521	64		2.521	18		2.521	49		2.521	117
	2.5783	42		2.5783	26		2.5783	53		2.5783	122
	2.6356	42		2.6356	26		2.6356	53		2.6356	122
	2.6929	42		2.6929	26		2.6929	53		2.6929	122
	2.7502	42		2.7502	26		2.7502	53		2.7502	122
	2.8075	42		2.8075	26		2.8075	53		2.8075	122
	2.8648	42		2.8648	26		2.8648	53		2.8648	122
	2.9221	42		2.9221	26		2.9221	53		2.9221	122
	2.9794	42		2.9794	26		2.9794	53		2.9794	122
	3.0367	24		3.0367	24		3.0367	49		3.0367	95
	3.094	24		3.094	24		3.094	49		3.094	95
	3.1513	24		3.1513	24		3.1513	49		3.1513	95
	3.2086	24		3.2086	24		3.2086	49		3.2086	95
	3.2659	24		3.2659	24		3.2659	49		3.2659	95
	3.3232	24		3.3232	24		3.3232	49		3.3232	95
	3.3805	24		3.3805	24		3.3805	49		3.3805	95
	3.4377	24		3.4377	24		3.4377	49		3.4377	95
	3.495	24		3.495	24		3.495	49		3.495	95
	3.5523	36		3.5523	22		3.5523	48		3.5523	90
	3.6096	36		3.6096	22		3.6096	48		3.6096	90
	3.6669	36		3.6669	22		3.6669	48		3.6669	90
	3.7242	36		3.7242	22		3.7242	48		3.7242	90
	3.7815	36		3.7815	22		3.7815	48		3.7815	90
	3.8388	36		3.8388	22		3.8388	48		3.8388	90
	3.8961	36		3.8961	22		3.8961	48		3.8961	90
	3.9534	36		3.9534	22		3.9534	48		3.9534	90
	4.0107	37		4.0107	31		4.0107	41		4.0107	76
	4.068	37		4.068	31		4.068	41		4.068	76
	4.1253	37		4.1253	31		4.1253	41		4.1253	76
	4.1826	37		4.1826	31		4.1826	41		4.1826	76
	4.2399	37		4.2399	31		4.2399	41		4.2399	76
	4.2972	37		4.2972	31		4.2972	41		4.2972	76
	4.3545	37		4.3545	31		4.3545	41		4.3545	76
	4.4118	37		4.4118	31		4.4118	41		4.4118	76
	4.4691	46		4.4691	26		4.4691	41		4.4691	80
	4.5264	46		4.5264	26		4.5264	41		4.5264	80
	4.5837	46		4.5837	26		4.5837	41		4.5837	80
	4.641	46		4.641	26		4.641	41		4.641	80
	4.6983	46		4.6983	26		4.6983	41		4.6983	80
	4.7555	46		4.7555	26		4.7555	41		4.7555	80
	4.8128	46		4.8128	26		4.8128	41		4.8128	80
	4.8701	46		4.8701	26		4.8701	41		4.8701	80
	4.9274	38		4.9274	26		4.9274	47		4.9274	75
	4.9847	38		4.9847	26		4.9847	47		4.9847	75
	5.042	38		5.042	26		5.042	47		5.042	75
	5.0993	38		5.0993	26		5.0993	47		5.0993	75
	5.1566	38		5.1566	26		5.1566	47		5.1566	75
	5.2139	48		5.2139	29		5.2139	42		5.2139	86
	5.2712	48		5.2712	29		5.2712	42		5.2712	86
	5.3285	48		5.3285	29		5.3285	42		5.3285	86
	5.3858	43		5.3858	19		5.3858	40		5.3858	83
	5.4431	43		5.4431	19		5.4431	40		5.4431	83
	5.5004	43		5.5004	19		5.5004	40		5.5004	83
	5.5577	43		5.5577	19		5.5577	40		5.5577	83
	5.615	43		5.615	19		5.615	40		5.615	83
	5.6723	43		5.6723	19		5.6723	40		5.6723	83
	5.7296	43		5.7296	19		5.7296	40		5.7296	83
	5.7869	43		5.7869	19		5.7869	40		5.7869	83
	5.8442	24		5.8442	19		5.8442	40		5.8442	69
	5.9015	24		5.9015	19		5.9015	40		5.9015	69
	5.9588	24		5.9588	19		5.9588	40		5.9588	69
	6.0161	24		6.0161	19		6.0161	40		6.0161	69
	6.0734	24		6.0734	19		6.0734	40		6.0734	69
	6.1306	24		6.1306	19		6.1306	40		6.1306	69
	6.1879	24		6.1879	19		6.1879	40		6.1879	69
	6.2452	24		6.2452	19		6.2452	40		6.2452	69
	6.3025	33		6.3025	29		6.3025	45		6.3025	59
	6.3598	33		6.3598	29		6.3598	45		6.3598	59
	6.4171	33		6.4171	29		6.4171	45		6.4171	59
	6.4744	33		6.4744	29		6.4744	45		6.4744	59
	6.5317	33		6.5317	29		6.5317	45		6.5317	59
	6.589	33		6.589	29		6.589	45		6.589	59
	6.6463	33		6.6463	29		6.6463	45		6.6463	59
	6.7036	33		6.7036	29		6.7036	45		6.7036	59
	6.7609	33		6.7609	29		6.7609	45		6.7609	59
	6.8182	40		6.8182	28		6.8182	42		6.8182	59
	6.8755	40		6.8755	28		6.8755	42		6.8755	59
	6.9328	40		6.9328	28		6.9328	42		6.9328	59
	6.9901	40		6.9901	28		6.9901	42		6.9901	59
	7.0474	40		7.0474	28		7.0474	42		7.0474	59
	7.1047	40		7.1047	28		7.1047	42		7.1047	59
	7.162	40		7.162	28		7.162	42		7.162	59
	7.2193	40		7.2193	28		7.2193	42		7.2193	59
	7.2766	32		7.2766	20		7.2766	33		7.2766	55
	7.3339	32		7.3339	20		7.3339	33		7.3339	55
	7.3912	32		7.3912	20		7.3912	33		7.3912	55
	7.4485	32		7.4485	20		7.4485	33		7.4485	55
	7.5057	32		7.5057	20		7.5057	33		7.5057	55
	7.563	32		7.563	20		7.563	33		7.563	55
	7.6203	32		7.6203	20		7.6203	33		7.6203	55
	7.6776	32		7.6776	20		7.6776	33		7.6776	55
	7.7349	44		7.7349	17		7.7349	29		7.7349	45
	7.7922	44		7.7922	17		7.7922	29		7.7922	45
	7.8495	44		7.8495	17		7.8495	29		7.8495	45
	7.9068	44		7.9068	17		7.9068	29		7.9068	45
	7.9641	44		7.9641	17		7.9641	29		7.9641	45
	8.0214	44		8.0214	17		8.0214	29		8.0214	45
	8.0787	44		8.0787	17		8.0787	29		8.0787	45
	8.136	44		8.136	17		8.136	29		8.136	45
	8.1933	26		8.1933	15		8.1933	32		8.1933	39
	8.2506	26		8.2506	15		8.2506	32		8.2506	39
	8.3079	26		8.3079	15		8.3079	32		8.3079	39
	8.3652	26		8.3652	15		8.3652	32		8.3652	39
	8.4225	26		8.4225	15		8.4225	32		8.4225	39
	8.4798	26		8.4798	15		8.4798	32		8.4798	39
	8.5371	26		8.5371	15		8.5371	32		8.5371	39
	8.5944	26		8.5944	15		8.5944	32		8.5944	39
	8.6517	26		8.6517	16		8.6517	35		8.6517	37
	8.709	26		8.709	16		8.709	35		8.709	37
	8.7663	26		8.7663	16		8.7663	35		8.7663	37
	8.8236	26		8.8236	16		8.8236	35		8.8236	37
	8.8808	26		8.8808	16		8.8808	35		8.8808	37
	8.9381	26		8.9381	16		8.9381	35		8.9381	37
	8.9954	35		8.9954	19		8.9954	30		8.9954	34
	9.0527	35		9.0527	19		9.0527	30		9.0527	34
	9.11	35		9.11	19		9.11	30		9.11	34
	9.1673	37		9.1673	21		9.1673	27		9.1673	25
	9.2246	37		9.2246	21		9.2246	27		9.2246	25
	9.2819	37		9.2819	21		9.2819	27		9.2819	25
	9.3392	37		9.3392	21		9.3392	27		9.3392	25
	9.3965	37		9.3965	21		9.3965	27		9.3965	25
	9.4538	37		9.4538	21		9.4538	27		9.4538	25
	9.5111	37		9.5111	21		9.5111	27		9.5111	25
	9.5684	37		9.5684	21		9.5684	27		9.5684	25
	9.6257	33		9.6257	18		9.6257	27		9.6257	16
	9.683	33		9.683	18		9.683	27		9.683	16
	9.7403	33		9.7403	18		9.7403	27		9.7403	16
	9.7976	33		9.7976	18		9.7976	27		9.7976	16
	9.8549	33		9.8549	18		9.8549	27		9.8549	16
	9.9122	33		9.9122	18		9.9122	27		9.9122	16
	9.9695	33		9.9695	18		9.9695	27		9.9695	16
	10.027	33		10.027	18		10.027	27		10.027	16
	10.084	44		10.084	20		10.084	30		10.084	20
	10.141	44		10.141	20		10.141	30		10.141	20
	10.199	44		10.199	20		10.199	30		10.199	20
	10.256	44		10.256	20		10.256	30		10.256	20
	10.313	44		10.313	20		10.313	30		10.313	20
	10.371	44		10.371	20		10.371	30		10.371	20
	10.428	44		10.428	20		10.428	30		10.428	20
	10.485	44		10.485	20		10.485	30		10.485	20
	10.542	34		10.542	17		10.542	33		10.542	27
	10.6	34		10.6	17		10.6	33		10.6	27
	10.657	34		10.657	17		10.657	33		10.657	27
	10.714	34		10.714	17		10.714	33		10.714	27
	10.772	34		10.772	17		10.772	33		10.772	27
	10.829	34		10.829	17		10.829	33		10.829	27
	10.886	34		10.886	17		10.886	33		10.886	27
	10.943	34		10.943	17		10.943	33		10.943	27
	11.001	34		11.001	17		11.001	33		11.001	27
	11.058	27		11.058	13		11.058	33		11.058	29
	11.115	27		11.115	13		11.115	33		11.115	29
	11.173	27		11.173	13		11.173	33		11.173	29
	11.23	27		11.23	13		11.23	33		11.23	29
	11.287	27		11.287	13		11.287	33		11.287	29
	11.345	27		11.345	13		11.345	33		11.345	29
	11.402	27		11.402	13		11.402	33		11.402	29
	11.459	27		11.459	13		11.459	33		11.459	29
	11.516	24		11.516	16		11.516	33		11.516	28
	11.574	33		11.574	23		11.574	27		11.574	23
	11.631	33		11.631	23		11.631	27		11.631	23
	11.688	33		11.688	23		11.688	27		11.688	23
	11.746	33		11.746	23		11.746	27		11.746	23
	11.803	33		11.803	23		11.803	27		11.803	23
	11.86	33		11.86	23		11.86	27		11.86	23
	11.918	33		11.918	23		11.918	27		11.918	23
	11.975	26		11.975	19		11.975	23		11.975	23
	12.032	26		12.032	19		12.032	23		12.032	23
	12.089	26		12.089	19		12.089	23		12.089	23
	12.147	26		12.147	19		12.147	23		12.147	23
	12.204	26		12.204	19		12.204	23		12.204	23
	12.261	26		12.261	19		12.261	23		12.261	23
	12.319	26		12.319	19		12.319	23		12.319	23
	12.376	26		12.376	19		12.376	23		12.376	23
	12.433	26		12.433	19		12.433	23		12.433	23
	12.49	16		12.49	18		12.49	23		12.49	25
	12.548	16		12.548	18		12.548	23		12.548	25
	12.605	16		12.605	18		12.605	23		12.605	25
	12.662	16		12.662	18		12.662	23		12.662	25
	12.72	16		12.72	18		12.72	23		12.72	25
	12.777	16		12.777	18		12.777	23		12.777	25
	12.834	16		12.834	18		12.834	23		12.834	25
	12.892	16		12.892	18		12.892	23		12.892	25
	12.949	27		12.949	15		12.949	23		12.949	32
	13.006	27		13.006	15		13.006	23		13.006	32
	13.063	27		13.063	15		13.063	23		13.063	32
	13.121	27		13.121	15		13.121	23		13.121	32
	13.178	27		13.178	15		13.178	23		13.178	32
	13.235	27		13.235	15		13.235	23		13.235	32
	13.293	27		13.293	15		13.293	23		13.293	32
	13.35	27		13.35	15		13.35	23		13.35	32
	13.407	28		13.407	16		13.407	29		13.407	23
	13.465	28		13.465	16		13.465	29		13.465	23
	13.522	28		13.522	16		13.522	29		13.522	23
	13.579	28		13.579	16		13.579	29		13.579	23
	13.636	28		13.636	16		13.636	29		13.636	23
	13.694	28		13.694	16		13.694	29		13.694	23
	13.751	46		13.751	16		13.751	22		13.751	27
	13.808	46		13.808	16		13.808	22		13.808	27
	13.866	46		13.866	16		13.866	22		13.866	27
	13.923	48		13.923	13		13.923	26		13.923	29
	13.98	48		13.98	13		13.98	26		13.98	29
	14.037	48		14.037	13		14.037	26		14.037	29
	14.095	48		14.095	13		14.095	26		14.095	29
	14.152	48		14.152	13		14.152	26		14.152	29
	14.209	48		14.209	13		14.209	26		14.209	29
	14.267	48		14.267	13		14.267	26		14.267	29
	14.324	48		14.324	13		14.324	26		14.324	29
	14.381	29		14.381	13		14.381	26		14.381	22
	14.439	29		14.439	13		14.439	26		14.439	22
	14.496	29		14.496	13		14.496	26		14.496	22
	14.553	29		14.553	13		14.553	26		14.553	22
	14.61	29		14.61	13		14.61	26		14.61	22
	14.668	29		14.668	13		14.668	26		14.668	22
	14.725	29		14.725	13		14.725	26		14.725	22
	14.782	29		14.782	13		14.782	26		14.782	22
	14.84	26		14.84	22		14.84	20		14.84	14
	14.897	26		14.897	22		14.897	20		14.897	14
	14.954	26		14.954	22		14.954	20		14.954	14
	15.011	26		15.011	22		15.011	20		15.011	14
	15.069	26		15.069	22		15.069	20		15.069	14
	15.126	26		15.126	22		15.126	20		15.126	14
	15.183	26		15.183	22		15.183	20		15.183	14
	15.241	26		15.241	22		15.241	20		15.241	14
	15.298	26		15.298	22		15.298	20		15.298	14
	15.355	49		15.355	22		15.355	22		15.355	13
	15.413	49		15.413	22		15.413	22		15.413	13
	15.47	49		15.47	22		15.47	22		15.47	13
	15.527	49		15.527	22		15.527	22		15.527	13
	15.584	53		15.584	23		15.584	25		15.584	17
	15.642	53		15.642	23		15.642	25		15.642	17
	15.699	53		15.699	23		15.699	25		15.699	17
	15.756	53		15.756	23		15.756	25		15.756	17
	15.814	31		15.814	15		15.814	26		15.814	17
	15.871	31		15.871	15		15.871	26		15.871	17
	15.928	31		15.928	15		15.928	26		15.928	17
	15.986	31		15.986	15		15.986	26		15.986	17
	16.043	31		16.043	15		16.043	26		16.043	17
	16.1	31		16.1	15		16.1	26		16.1	17
	16.157	31		16.157	15		16.157	26		16.157	17
	16.215	31		16.215	15		16.215	26		16.215	17
	16.272	31		16.272	15		16.272	26		16.272	17
	16.329	14		16.329	14		16.329	22		16.329	19
	16.387	14		16.387	14		16.387	22		16.387	19
	16.444	14		16.444	14		16.444	22		16.444	19
	16.501	14		16.501	14		16.501	22		16.501	19
	16.558	14		16.558	14		16.558	22		16.558	19
	16.616	14		16.616	14		16.616	22		16.616	19
	16.673	14		16.673	14		16.673	22		16.673	19
	16.73	14		16.73	14		16.73	22		16.73	19
	16.788	10		16.788	22		16.788	22		16.788	24
	16.845	10		16.845	22		16.845	22		16.845	24
	16.902	10		16.902	22		16.902	22		16.902	24
	16.96	10		16.96	22		16.96	22		16.96	24
	17.017	10		17.017	22		17.017	22		17.017	24
	17.074	10		17.074	22		17.074	22		17.074	24
	17.131	10		17.131	22		17.131	22		17.131	24
	17.189	10		17.189	22		17.189	22		17.189	24
	17.246	16		17.246	16		17.246	19		17.246	29
	17.303	16		17.303	19		17.303	20		17.303	22
	17.361	16		17.361	19		17.361	20		17.361	22
	17.418	16		17.418	19		17.418	20		17.418	22
	17.475	16		17.475	19		17.475	20		17.475	22
	17.533	16		17.533	19		17.533	20		17.533	22
	17.59	16		17.59	19		17.59	20		17.59	22
	17.647	16		17.647	19		17.647	20		17.647	22
	17.704	16		17.704	19		17.704	20		17.704	22
	17.762	15		17.762	21		17.762	24		17.762	21
	17.819	15		17.819	21		17.819	24		17.819	21
	17.876	15		17.876	21		17.876	24		17.876	21
	17.934	15		17.934	21		17.934	24		17.934	21
	17.991	15		17.991	21		17.991	24		17.991	21
	18.048	15		18.048	21		18.048	24		18.048	21
	18.105	15		18.105	21		18.105	24		18.105	21
	18.163	15		18.163	21		18.163	24		18.163	21
	18.22	15		18.22	21		18.22	24		18.22	21
	18.277	25		18.277	23		18.277	21		18.277	14
	18.335	25		18.335	23		18.335	21		18.335	14
	18.392	25		18.392	23		18.392	21		18.392	14
	18.449	25		18.449	23		18.449	21		18.449	14
	18.507	25		18.507	23		18.507	21		18.507	14
	18.564	25		18.564	23		18.564	21		18.564	14
	18.621	25		18.621	23		18.621	21		18.621	14
	18.678	25		18.678	23		18.678	21		18.678	14
	18.736	29		18.736	14		18.736	20		18.736	13
	18.793	29		18.793	14		18.793	20		18.793	13
	18.85	29		18.85	14		18.85	20		18.85	13
	18.908	29		18.908	14		18.908	20		18.908	13
	18.965	29		18.965	14		18.965	20		18.965	13
	19.022	29		19.022	14		19.022	20		19.022	13
	19.079	29		19.079	14		19.079	20		19.079	13
	19.137	29		19.137	14		19.137	20		19.137	13
	19.194	29		19.194	14		19.194	20		19.194	13
	19.251	30		19.251	12		19.251	22		19.251	23
	19.309	30		19.309	12		19.309	22		19.309	23
	19.366	30		19.366	12		19.366	22		19.366	23
	19.423	30		19.423	12		19.423	22		19.423	23
	19.481	30		19.481	12		19.481	22		19.481	23
	19.538	30		19.538	12		19.538	22		19.538	23
	19.595	30		19.595	12		19.595	22		19.595	23
	19.652	30		19.652	12		19.652	22		19.652	23
	19.71	30		19.71	12		19.71	22		19.71	23
	19.767	44		19.767	20		19.767	24		19.767	17
	19.824	44		19.824	20		19.824	24		19.824	17
	19.882	44		19.882	20		19.882	24		19.882	17
	19.939	44		19.939	20		19.939	24		19.939	17
	19.996	44		19.996	20		19.996	24		19.996	17
	20.054	44		20.054	20		20.054	24		20.054	17
	20.111	44		20.111	20		20.111	24		20.111	17
	20.168	41		20.168	21		20.168	21		20.168	15
	20.225	39		20.225	18		20.225	21		20.225	22
	20.283	39		20.283	18		20.283	21		20.283	22
	20.34	39		20.34	18		20.34	21		20.34	22
	20.397	39		20.397	18		20.397	21		20.397	22
	20.455	39		20.455	18		20.455	21		20.455	22
	20.512	39		20.512	18		20.512	21		20.512	22
	20.569	39		20.569	18		20.569	21		20.569	22
	20.626	39		20.626	18		20.626	21		20.626	22
	20.684	39		20.684	18		20.684	21		20.684	22
	20.741	23		20.741	16		20.741	16		20.741	17
	20.798	23		20.798	16		20.798	16		20.798	17
	20.856	23		20.856	16		20.856	16		20.856	17
	20.913	23		20.913	16		20.913	16		20.913	17
	20.97	23		20.97	16		20.97	16		20.97	17
	21.028	23		21.028	16		21.028	16		21.028	17
	21.085	23		21.085	16		21.085	16		21.085	17
	21.142	23		21.142	16		21.142	16		21.142	17
	21.199	23		21.199	16		21.199	16		21.199	17
	21.257	24		21.257	17		21.257	19		21.257	17
	21.314	24		21.314	17		21.314	19		21.314	17
	21.371	24		21.371	17		21.371	19		21.371	17
	21.429	22		21.429	15		21.429	20		21.429	10
	21.486	22		21.486	15		21.486	20		21.486	10
	21.543	22		21.543	15		21.543	20		21.543	10
	21.601	22		21.601	15		21.601	20		21.601	10
	21.658	22		21.658	15		21.658	20		21.658	10
	21.715	20		21.715	12		21.715	19		21.715	13
	21.772	20		21.772	12		21.772	19		21.772	13
	21.83	20		21.83	12		21.83	19		21.83	13
	21.887	20		21.887	12		21.887	19		21.887	13
	21.944	20		21.944	12		21.944	19		21.944	13
	22.002	20		22.002	12		22.002	19		22.002	13
	22.059	20		22.059	12		22.059	19		22.059	13
	22.116	20		22.116	12		22.116	19		22.116	13
	22.173	20		22.173	12		22.173	19		22.173	13
	22.231	8		22.231	5		22.231	9		22.231	9
	22.288	8		22.288	5		22.288	9		22.288	9
	22.345	8		22.345	5		22.345	9		22.345	9
	22.403	8		22.403	5		22.403	9		22.403	9
	22.46	8		22.46	5		22.46	9		22.46	9
	22.517	8		22.517	5		22.517	9		22.517	9
	22.575	8		22.575	5		22.575	9		22.575	9
	22.632	8		22.632	5		22.632	9		22.632	9
	22.689	4		22.689	5		22.689	9		22.689	7
	22.746	1		22.746	1		22.746	2		22.746	2
	22.804	1		22.804	1		22.804	2		22.804	2
	22.861	1		22.861	1		22.861	2		22.861	2
	22.918	1		22.918	1		22.918	2		22.918	2
	22.976	1		22.976	1		22.976	2		22.976	2
	23.033	1		23.033	1		23.033	2		23.033	2
	23.09	1		23.09	1		23.09	2		23.09	2
	23.147	1		23.147	1		23.147	2		23.147	2
	23.205	1		23.205	1		23.205	2		23.205	2
	23.262	1		23.262	1		23.262	2		23.262	2
	23.319	1		23.319	1		23.319	2		23.319	2
	23.377	1		23.377	1		23.377	2		23.377	2
	23.434	1		23.434	1		23.434	2		23.434	2
	23.491	1		23.491	1		23.491	2		23.491	2
	23.549	1		23.549	1		23.549	2		23.549	2
	23.606	1		23.606	1		23.606	2		23.606	2
	23.663	1		23.663	1		23.663	2		23.663	2
	23.72	1		23.72	1		23.72	2		23.72	2
	23.778	4		23.778	5		23.778	2		23.778	6
	23.835	4		23.835	5		23.835	2		23.835	6
	23.892	1		23.892	6		23.892	2		23.892	1
	23.95	1		23.95	6		23.95	2		23.95	1
	24.007	1		24.007	6		24.007	2		24.007	1
	24.064	1		24.064	6		24.064	2		24.064	1
	24.122	1		24.122	6		24.122	2		24.122	1
	24.179	1		24.179	6		24.179	2		24.179	1
	24.236	1		24.236	6		24.236	2		24.236	1
	24.293	1		24.293	3		24.293	1		24.293	1
	24.351	1		24.351	3		24.351	1		24.351	1
	24.408	1		24.408	3		24.408	1		24.408	1
	24.465	1		24.465	3		24.465	1		24.465	1
	24.523	1		24.523	3		24.523	1		24.523	1
	24.58	1		24.58	3		24.58	1		24.58	1
	24.637	1		24.637	3		24.637	1		24.637	1
	24.694	1		24.694	3		24.694	1		24.694	1
	24.752	1		24.752	3		24.752	1		24.752	1
	24.809	1		24.809	1		24.809	1		24.809	1
	24.866	1		24.866	1		24.866	1		24.866	1
	24.924	1		24.924	1		24.924	1		24.924	1
	24.981	1		24.981	1		24.981	1		24.981	1
	25.038	1		25.038	1		25.038	1		25.038	1
	25.096	1		25.096	1		25.096	1		25.096	1
	25.153	1		25.153	1		25.153	1		25.153	1
	25.21	1		25.21	1		25.21	1		25.21	1
	25.267	1		25.267	1		25.267	1		25.267	1
	25.325	1		25.325	1		25.325	1		25.325	1
	25.382	1		25.382	1		25.382	1		25.382	1
	25.439	1		25.439	1		25.439	1		25.439	1
	25.497	1		25.497	1		25.497	1		25.497	1
	25.554	1		25.554	1		25.554	1		25.554	1
	25.611	1		25.611	1		25.611	1		25.611	1
	25.669	1		25.669	1		25.669	1		25.669	1
	25.726	1		25.726	1		25.726	1		25.726	1
	25.783	1		25.783	1		25.783	1		25.783	1
	25.84	1		25.84	1		25.84	1		25.84	1
	25.898	1		25.898	1		25.898	1		25.898	1
	25.955	1		25.955	1		25.955	1		25.955	1
	26.012	1		26.012	1		26.012	1		26.012	1
	26.07	1		26.07	1		26.07	1		26.07	1
	26.127	1		26.127	1		26.127	1		26.127	1
	26.184	1		26.184	1		26.184	1		26.184	1
	26.241	1		26.241	1		26.241	1		26.241	1
	26.299	1		26.299	1		26.299	1		26.299	1
	26.356	1		26.356	1		26.356	1		26.356	1
	26.413	1		26.413	1		26.413	1		26.413	1
	26.471	1		26.471	1		26.471	1		26.471	1
	26.528	1		26.528	1		26.528	1		26.528	1
	26.585	1		26.585	1		26.585	1		26.585	1
	26.643	1		26.643	1		26.643	1		26.643	1
	26.7	1		26.7	1		26.7	1		26.7	1
	26.757	1		26.757	1		26.757	1		26.757	1
	26.814	1		26.814	1		26.814	1		26.814	1
	26.872	0		26.872	0		26.872	0		26.872	0
	26.929	0		26.929	0		26.929	0		26.929	0
	26.986	0		26.986	0		26.986	0		26.986	0
	27.044	0		27.044	0		27.044	0		27.044	0
	27.101	1		27.101	1		27.101	0		27.101	0
	27.158	1		27.158	1		27.158	0		27.158	0
	27.215	1		27.215	1		27.215	0		27.215	0
	27.273	1		27.273	1		27.273	0		27.273	0
	27.33	1		27.33	1		27.33	0		27.33	0
	27.387	3		27.387	3		27.387	6		27.387	4
	27.445	3		27.445	3		27.445	6		27.445	4
	27.502	3		27.502	3		27.502	6		27.502	4
	27.559	3		27.559	3		27.559	6		27.559	4
	27.617	3		27.617	3		27.617	6		27.617	4
	27.674	3		27.674	3		27.674	6		27.674	4
	27.731	3		27.731	3		27.731	6		27.731	4
	27.788	3		27.788	3		27.788	6		27.788	4
	27.846	3		27.846	3		27.846	6		27.846	4
	27.903	13		27.903	8		27.903	15		27.903	13
	27.96	13		27.96	8		27.96	15		27.96	13
	28.018	13		28.018	8		28.018	15		28.018	13
	28.075	13		28.075	8		28.075	15		28.075	13
	28.132	19		28.132	11		28.132	15		28.132	11
	28.19	19		28.19	11		28.19	15		28.19	11
	28.247	19		28.247	11		28.247	15		28.247	11
	28.304	19		28.304	11		28.304	15		28.304	11
	28.361	19		28.361	11		28.361	15		28.361	11
	28.419	27		28.419	10		28.419	14		28.419	12
	28.476	27		28.476	10		28.476	14		28.476	12
	28.533	27		28.533	10		28.533	14		28.533	12
	28.591	27		28.591	10		28.591	14		28.591	12
	28.648	27		28.648	10		28.648	14		28.648	12
	28.705	27		28.705	10		28.705	14		28.705	12
	28.762	27		28.762	10		28.762	14		28.762	12
	28.82	27		28.82	10		28.82	14		28.82	12
	28.877	27		28.877	10		28.877	14		28.877	12
	28.934	17		28.934	14		28.934	17		28.934	19
	28.992	17		28.992	14		28.992	17		28.992	19
	29.049	17		29.049	14		29.049	17		29.049	19
	29.106	23		29.106	14		29.106	17		29.106	15
	29.164	23		29.164	14		29.164	17		29.164	15
	29.221	23		29.221	14		29.221	17		29.221	15
	29.278	23		29.278	14		29.278	17		29.278	15
	29.335	23		29.335	14		29.335	17		29.335	15
	29.393	23		29.393	14		29.393	17		29.393	15
	29.45	23		29.45	14		29.45	17		29.45	15
	29.507	23		29.507	19		29.507	22		29.507	14
	29.565	23		29.565	19		29.565	22		29.565	14
	29.622	23		29.622	19		29.622	22		29.622	14
	29.679	23		29.679	19		29.679	22		29.679	14
	29.737	23		29.737	19		29.737	22		29.737	14
	29.794	23		29.794	19		29.794	22		29.794	14
	29.851	23		29.851	19		29.851	22		29.851	14
	29.908	23		29.908	19		29.908	22		29.908	14
	29.966	23		29.966	19		29.966	22		29.966	14
	30.023	18		30.023	13		30.023	19		30.023	13
	30.08	18		30.08	13		30.08	19		30.08	13
	30.138	18		30.138	13		30.138	19		30.138	13
	30.195	18		30.195	13		30.195	19		30.195	13
	30.252	18		30.252	13		30.252	19		30.252	13
	30.309	18		30.309	13		30.309	19		30.309	13
	30.367	18		30.367	13		30.367	19		30.367	13
	30.424	18		30.424	13		30.424	19		30.424	13
	30.481	18		30.481	13		30.481	19		30.481	13
	30.539	18		30.539	13		30.539	19		30.539	13
	30.596	21		30.596	13		30.596	16		30.596	19
	30.653	21		30.653	13		30.653	16		30.653	19
	30.711	21		30.711	13		30.711	16		30.711	19
	30.768	21		30.768	13		30.768	16		30.768	19
	30.825	21		30.825	13		30.825	16		30.825	19
	30.882	21		30.882	13		30.882	16		30.882	19
	30.94	19		30.94	12		30.94	17		30.94	21
	30.997	19		30.997	12		30.997	17		30.997	21
	31.054	19		31.054	12		31.054	17		31.054	21
	31.112	23		31.112	10		31.112	13		31.112	15
	31.169	23		31.169	10		31.169	13		31.169	15
	31.226	23		31.226	10		31.226	13		31.226	15
	31.283	23		31.283	10		31.283	13		31.283	15
	31.341	23		31.341	10		31.341	13		31.341	15
	31.398	23		31.398	10		31.398	13		31.398	15
	31.455	23		31.455	10		31.455	13		31.455	15
	31.513	23		31.513	10		31.513	13		31.513	15
	31.57	23		31.57	10		31.57	13		31.57	15
	31.627	15		31.627	16		31.627	18		31.627	16
	31.685	15		31.685	16		31.685	18		31.685	16
	31.742	15		31.742	16		31.742	18		31.742	16
	31.799	15		31.799	16		31.799	18		31.799	16
	31.856	12		31.856	14		31.856	16		31.856	18
	31.914	12		31.914	14		31.914	16		31.914	18
	31.971	12		31.971	14		31.971	16		31.971	18
	32.028	12		32.028	14		32.028	16		32.028	18
	32.086	12		32.086	14		32.086	16		32.086	18
	32.143	12		32.143	14		32.143	16		32.143	18
	32.2	13		32.2	15		32.2	16		32.2	16
	32.258	13		32.258	15		32.258	16		32.258	16
	32.315	13		32.315	15		32.315	16		32.315	16
	32.372	13		32.372	15		32.372	16		32.372	16
	32.429	13		32.429	15		32.429	16		32.429	16
	32.487	13		32.487	15		32.487	16		32.487	16
	32.544	13		32.544	15		32.544	16		32.544	16
	32.601	13		32.601	15		32.601	16		32.601	16
	32.659	13		32.659	15		32.659	16		32.659	16
	32.716	17		32.716	11		32.716	15		32.716	11
	32.773	24		32.773	12		32.773	13		32.773	11
	32.83	24		32.83	12		32.83	13		32.83	11
	32.888	24		32.888	12		32.888	13		32.888	11
	32.945	24		32.945	12		32.945	13		32.945	11
	33.002	24		33.002	12		33.002	13		33.002	11
	33.06	24		33.06	12		33.06	13		33.06	11
	33.117	24		33.117	12		33.117	13		33.117	11
	33.174	24		33.174	12		33.174	13		33.174	11
	33.232	24		33.232	12		33.232	13		33.232	11
	33.289	24		33.289	16		33.289	15		33.289	17
	33.346	24		33.346	16		33.346	15		33.346	17
	33.403	24		33.403	16		33.403	15		33.403	17
	33.461	24		33.461	16		33.461	15		33.461	17
	33.518	24		33.518	16		33.518	15		33.518	17
	33.575	19		33.575	16		33.575	16		33.575	13
	33.633	19		33.633	16		33.633	16		33.633	13
	33.69	19		33.69	16		33.69	16		33.69	13
	33.747	19		33.747	16		33.747	16		33.747	13
	33.805	19		33.805	16		33.805	16		33.805	13
	33.862	20		33.862	17		33.862	16		33.862	13
	33.919	20		33.919	17		33.919	16		33.919	13
	33.976	20		33.976	17		33.976	16		33.976	13
	34.034	20		34.034	17		34.034	16		34.034	13
	34.091	20		34.091	17		34.091	16		34.091	13
	34.148	20		34.148	17		34.148	16		34.148	13
	34.206	20		34.206	17		34.206	16		34.206	13
	34.263	20		34.263	17		34.263	16		34.263	13
	34.32	20		34.32	17		34.32	16		34.32	13
	34.377	20		34.377	17		34.377	16		34.377	13
	34.435	18		34.435	17		34.435	23		34.435	23
	34.492	18		34.492	17		34.492	23		34.492	23
	34.549	18		34.549	17		34.549	23		34.549	23
	34.607	18		34.607	17		34.607	23		34.607	23
	34.664	18		34.664	17		34.664	23		34.664	23
	34.721	18		34.721	17		34.721	23		34.721	23
	34.779	18		34.779	17		34.779	23		34.779	23
	34.836	18		34.836	17		34.836	23		34.836	23
	34.893	18		34.893	17		34.893	23		34.893	23
	34.95	18		34.95	17		34.95	23		34.95	23
	35.008	9		35.008	12		35.008	18		35.008	19
	35.065	9		35.065	12		35.065	18		35.065	19
	35.122	9		35.122	12		35.122	18		35.122	19
	35.18	9		35.18	12		35.18	18		35.18	19
	35.237	23		35.237	16		35.237	18		35.237	19
	35.294	23		35.294	16		35.294	18		35.294	19
	35.351	23		35.351	16		35.351	18		35.351	19
	35.409	23		35.409	16		35.409	18		35.409	19
	35.466	23		35.466	16		35.466	18		35.466	19
	35.523	23		35.523	16		35.523	18		35.523	19
	35.581	16		35.581	19		35.581	13		35.581	13
	35.638	16		35.638	19		35.638	13		35.638	13
	35.695	16		35.695	19		35.695	13		35.695	13
	35.753	16		35.753	19		35.753	13		35.753	13
	35.81	16		35.81	19		35.81	13		35.81	13
	35.867	16		35.867	19		35.867	13		35.867	13
	35.924	16		35.924	19		35.924	13		35.924	13
	35.982	16		35.982	19		35.982	13		35.982	13
	36.039	18		36.039	16		36.039	16		36.039	16
	36.096	18		36.096	16		36.096	16		36.096	16
	36.154	16		36.154	21		36.154	17		36.154	14
	36.211	16		36.211	21		36.211	17		36.211	14
	36.268	16		36.268	21		36.268	17		36.268	14
	36.326	16		36.326	21		36.326	17		36.326	14
	36.383	16		36.383	21		36.383	17		36.383	14
	36.44	16		36.44	21		36.44	17		36.44	14
	36.497	16		36.497	21		36.497	17		36.497	14
	36.555	16		36.555	21		36.555	17		36.555	14
	36.612	16		36.612	21		36.612	17		36.612	14
	36.669	16		36.669	21		36.669	17		36.669	14
	36.727	10		36.727	19		36.727	20		36.727	13
	36.784	10		36.784	19		36.784	20		36.784	13
	36.841	10		36.841	24		36.841	15		36.841	13
	36.898	10		36.898	24		36.898	15		36.898	13
	36.956	10		36.956	24		36.956	15		36.956	13
	37.013	10		37.013	24		37.013	15		37.013	13
	37.07	10		37.07	24		37.07	15		37.07	13
	37.128	10		37.128	24		37.128	15		37.128	13
	37.185	10		37.185	24		37.185	15		37.185	13
	37.242	10		37.242	24		37.242	15		37.242	13
	37.3	16		37.3	22		37.3	12		37.3	15
	37.357	16		37.357	22		37.357	12		37.357	15
	37.414	16		37.414	22		37.414	12		37.414	15
	37.471	16		37.471	22		37.471	12		37.471	15
	37.529	16		37.529	22		37.529	12		37.529	15
	37.586	14		37.586	21		37.586	12		37.586	14
	37.643	14		37.643	21		37.643	12		37.643	14
	37.701	14		37.701	21		37.701	12		37.701	14
	37.758	14		37.758	21		37.758	12		37.758	14
	37.815	14		37.815	21		37.815	12		37.815	14
	37.873	20		37.873	18		37.873	13		37.873	11
	37.93	20		37.93	18		37.93	13		37.93	11
	37.987	20		37.987	18		37.987	13		37.987	11
	38.044	20		38.044	18		38.044	13		38.044	11
	38.102	20		38.102	18		38.102	13		38.102	11
	38.159	20		38.159	18		38.159	13		38.159	11
	38.216	20		38.216	18		38.216	13		38.216	11
	38.274	20		38.274	18		38.274	13		38.274	11
	38.331	27		38.331	15		38.331	13		38.331	11
	38.388	27		38.388	15		38.388	13		38.388	11
	38.445	27		38.445	15		38.445	13		38.445	11
	38.503	21		38.503	13		38.503	12		38.503	15
	38.56	21		38.56	13		38.56	12		38.56	15
	38.617	21		38.617	13		38.617	12		38.617	15
	38.675	21		38.675	13		38.675	12		38.675	15
	38.732	21		38.732	13		38.732	12		38.732	15
	38.789	21		38.789	13		38.789	12		38.789	15
	38.847	21		38.847	13		38.847	12		38.847	15
	38.904	21		38.904	13		38.904	12		38.904	15
	38.961	21		38.961	13		38.961	12		38.961	15
	39.018	21		39.018	13		39.018	12		39.018	15
	39.076	7		39.076	11		39.076	17		39.076	17
	39.133	7		39.133	11		39.133	17		39.133	17
	39.19	7		39.19	11		39.19	17		39.19	17
	39.248	7		39.248	11		39.248	17		39.248	17
	39.305	7		39.305	11		39.305	17		39.305	17
	39.362	7		39.362	11		39.362	17		39.362	17
	39.419	7		39.419	11		39.419	17		39.419	17
	39.477	7		39.477	11		39.477	17		39.477	17
	39.534	7		39.534	11		39.534	17		39.534	17
	39.591	7		39.591	11		39.591	17		39.591	17
	39.649	7		39.649	11		39.649	17		39.649	17
	39.706	13		39.706	8		39.706	16		39.706	13
	39.763	13		39.763	8		39.763	16		39.763	13
	39.821	12		39.821	10		39.821	15		39.821	22
	39.878	12		39.878	10		39.878	15		39.878	22
	39.935	12		39.935	10		39.935	15		39.935	22
	39.992	12		39.992	10		39.992	15		39.992	22
	40.05	12		40.05	10		40.05	15		40.05	22
	40.107	12		40.107	10		40.107	15		40.107	22
	40.164	12		40.164	10		40.164	15		40.164	22
	40.222	12		40.222	10		40.222	15		40.222	22
	40.279	19		40.279	9		40.279	20		40.279	22
	40.336	19		40.336	9		40.336	20		40.336	22
	40.394	19		40.394	9		40.394	20		40.394	22
	40.451	19		40.451	9		40.451	20		40.451	22
	40.508	19		40.508	9		40.508	20		40.508	22
	40.565	27		40.565	14		40.565	23		40.565	16
	40.623	27		40.623	14		40.623	23		40.623	16
	40.68	27		40.68	14		40.68	23		40.68	16
	40.737	27		40.737	14		40.737	23		40.737	16
	40.795	27		40.795	14		40.795	23		40.795	16
	40.852	27		40.852	14		40.852	23		40.852	16
	40.909	23		40.909	9		40.909	15		40.909	18
	40.966	23		40.966	9		40.966	15		40.966	18
	41.024	23		41.024	9		41.024	15		41.024	18
	41.081	23		41.081	9		41.081	15		41.081	18
	41.138	23		41.138	9		41.138	15		41.138	18
	41.196	23		41.196	9		41.196	15		41.196	18
	41.253	20		41.253	13		41.253	16		41.253	16
	41.31	20		41.31	13		41.31	16		41.31	16
	41.368	20		41.368	13		41.368	16		41.368	16
	41.425	20		41.425	13		41.425	16		41.425	16
	41.482	20		41.482	13		41.482	16		41.482	16
	41.539	16		41.539	12		41.539	16		41.539	15
	41.597	16		41.597	12		41.597	16		41.597	15
	41.654	16		41.654	12		41.654	16		41.654	15
	41.711	16		41.711	12		41.711	16		41.711	15
	41.769	16		41.769	12		41.769	16		41.769	15
	41.826	16		41.826	12		41.826	16		41.826	15
	41.883	16		41.883	12		41.883	16		41.883	15
	41.941	22		41.941	13		41.941	16		41.941	11
	41.998	22		41.998	13		41.998	16		41.998	11
	42.055	22		42.055	13		42.055	16		42.055	11
	42.112	22		42.112	13		42.112	16		42.112	11
	42.17	15		42.17	19		42.17	14		42.17	8
	42.227	15		42.227	19		42.227	14		42.227	8
	42.284	15		42.284	19		42.284	14		42.284	8
	42.342	15		42.342	19		42.342	14		42.342	8
	42.399	15		42.399	19		42.399	14		42.399	8
	42.456	15		42.456	19		42.456	14		42.456	8
	42.513	15		42.513	19		42.513	14		42.513	8
	42.571	15		42.571	19		42.571	14		42.571	8
	42.628	12		42.628	16		42.628	14		42.628	13
	42.685	12		42.685	16		42.685	14		42.685	13
	42.743	12		42.743	16		42.743	14		42.743	13
	42.8	10		42.8	19		42.8	15		42.8	10
	42.857	10		42.857	19		42.857	15		42.857	10
	42.915	10		42.915	19		42.915	15		42.915	10
	42.972	10		42.972	19		42.972	15		42.972	10
	43.029	10		43.029	19		43.029	15		43.029	10
	43.086	10		43.086	19		43.086	15		43.086	10
	43.144	10		43.144	19		43.144	15		43.144	10
	43.201	10		43.201	19		43.201	15		43.201	10
	43.258	10		43.258	19		43.258	15		43.258	10
	43.316	14		43.316	10		43.316	15		43.316	14
	43.373	14		43.373	10		43.373	15		43.373	14
	43.43	18		43.43	14		43.43	17		43.43	13
	43.487	18		43.487	14		43.487	17		43.487	13
	43.545	18		43.545	14		43.545	17		43.545	13
	43.602	18		43.602	14		43.602	17		43.602	13
	43.659	18		43.659	14		43.659	17		43.659	13
	43.717	18		43.717	14		43.717	17		43.717	13
	43.774	18		43.774	14		43.774	17		43.774	13
	43.831	18		43.831	14		43.831	17		43.831	13
	43.889	18		43.889	14		43.889	17		43.889	13
	43.946	18		43.946	14		43.946	17		43.946	13
	44.003	18		44.003	11		44.003	20		44.003	14
	44.06	18		44.06	14		44.06	19		44.06	12
	44.118	18		44.118	14		44.118	19		44.118	12
	44.175	18		44.175	14		44.175	19		44.175	12
	44.232	18		44.232	14		44.232	19		44.232	12
	44.29	18		44.29	14		44.29	19		44.29	12
	44.347	18		44.347	14		44.347	19		44.347	12
	44.404	18		44.404	14		44.404	19		44.404	12
	44.462	18		44.462	14		44.462	19		44.462	12
	44.519	18		44.519	14		44.519	19		44.519	12
	44.576	18		44.576	14		44.576	19		44.576	12
	44.633	18		44.633	14		44.633	19		44.633	12
	44.691	16		44.691	15		44.691	18		44.691	15
	44.748	16		44.748	15		44.748	18		44.748	15
	44.805	16		44.805	15		44.805	18		44.805	15
	44.863	16		44.863	15		44.863	18		44.863	15
	44.92	16		44.92	15		44.92	18		44.92	15
	44.977	16		44.977	15		44.977	18		44.977	15
	45.034	16		45.034	15		45.034	18		45.034	15
	45.092	16		45.092	15		45.092	18		45.092	15
	45.149	16		45.149	15		45.149	18		45.149	15
	45.206	16		45.206	15		45.206	18		45.206	15
	45.264	16		45.264	15		45.264	18		45.264	15
	45.321	7		45.321	16		45.321	20		45.321	14
	45.378	7		45.378	13		45.378	18		45.378	10
	45.436	7		45.436	13		45.436	18		45.436	10
	45.493	7		45.493	13		45.493	18		45.493	10
	45.55	7		45.55	13		45.55	18		45.55	10
	45.607	7		45.607	13		45.607	18		45.607	10
	45.665	7		45.665	13		45.665	18		45.665	10
	45.722	7		45.722	13		45.722	18		45.722	10
	45.779	7		45.779	13		45.779	18		45.779	10
	45.837	7		45.837	13		45.837	18		45.837	10
	45.894	7		45.894	13		45.894	18		45.894	10
	45.951	7		45.951	13		45.951	18		45.951	10
	46.009	9		46.009	11		46.009	19		46.009	13
	46.066	18		46.066	10		46.066	18		46.066	10
	46.123	18		46.123	10		46.123	18		46.123	10
	46.18	18		46.18	10		46.18	18		46.18	10
	46.238	18		46.238	10		46.238	18		46.238	10
	46.295	18		46.295	10		46.295	18		46.295	10
	46.352	18		46.352	10		46.352	18		46.352	10
	46.41	18		46.41	10		46.41	18		46.41	10
	46.467	18		46.467	10		46.467	18		46.467	10
	46.524	18		46.524	10		46.524	18		46.524	10
	46.581	18		46.581	10		46.581	18		46.581	10
	46.639	24		46.639	12		46.639	16		46.639	13
	46.696	26		46.696	14		46.696	19		46.696	14
	46.753	26		46.753	14		46.753	19		46.753	14
	46.811	26		46.811	14		46.811	19		46.811	14
	46.868	26		46.868	14		46.868	19		46.868	14
	46.925	26		46.925	14		46.925	19		46.925	14
	46.983	26		46.983	14		46.983	19		46.983	14
	47.04	26		47.04	14		47.04	19		47.04	14
	47.097	26		47.097	14		47.097	19		47.097	14
	47.154	26		47.154	14		47.154	19		47.154	14
	47.212	26		47.212	14		47.212	19		47.212	14
	47.269	14		47.269	13		47.269	17		47.269	18
	47.326	14		47.326	13		47.326	17		47.326	18
	47.384	19		47.384	10		47.384	14		47.384	19
	47.441	19		47.441	10		47.441	14		47.441	19
	47.498	19		47.498	10		47.498	14		47.498	19
	47.555	19		47.555	10		47.555	14		47.555	19
	47.613	19		47.613	10		47.613	14		47.613	19
	47.67	19		47.67	10		47.67	14		47.67	19
	47.727	19		47.727	10		47.727	14		47.727	19
	47.785	19		47.785	10		47.785	14		47.785	19
	47.842	19		47.842	10		47.842	14		47.842	19
	47.899	26		47.899	14		47.899	16		47.899	7
	47.957	26		47.957	14		47.957	16		47.957	7
	48.014	26		48.014	14		48.014	16		48.014	7
	48.071	20		48.071	16		48.071	16		48.071	13
	48.128	20		48.128	16		48.128	16		48.128	13
	48.186	20		48.186	16		48.186	16		48.186	13
	48.243	20		48.243	16		48.243	16		48.243	13
	48.3	20		48.3	16		48.3	16		48.3	13
	48.358	20		48.358	16		48.358	16		48.358	13
	48.415	20		48.415	16		48.415	16		48.415	13
	48.472	20		48.472	16		48.472	16		48.472	13
	48.53	23		48.53	15		48.53	13		48.53	15
	48.587	23		48.587	15		48.587	13		48.587	15
	48.644	23		48.644	15		48.644	13		48.644	15
	48.701	23		48.701	15		48.701	13		48.701	15
	48.759	23		48.759	15		48.759	13		48.759	15
	48.816	30		48.816	13		48.816	15		48.816	10
	48.873	30		48.873	13		48.873	15		48.873	10
	48.931	30		48.931	13		48.931	15		48.931	10
	48.988	30		48.988	13		48.988	15		48.988	10
	49.045	30		49.045	13		49.045	15		49.045	10
	49.102	30		49.102	13		49.102	15		49.102	10
	49.16	28		49.16	11		49.16	16		49.16	14
	49.217	28		49.217	11		49.217	16		49.217	14
	49.274	28		49.274	11		49.274	16		49.274	14
	49.332	28		49.332	11		49.332	16		49.332	14
	49.389	28		49.389	11		49.389	16		49.389	14
	49.446	28		49.446	11		49.446	16		49.446	14
	49.504	11		49.504	10		49.504	16		49.504	19
	49.561	11		49.561	10		49.561	16		49.561	19
	49.618	11		49.618	10		49.618	16		49.618	19
	49.675	11		49.675	10		49.675	16		49.675	19
	49.733	11		49.733	10		49.733	16		49.733	19
	49.79	12		49.79	10		49.79	13		49.79	16
	49.847	12		49.847	10		49.847	13		49.847	16
	49.905	12		49.905	10		49.905	13		49.905	16
	49.962	12		49.962	10		49.962	13		49.962	16
	50.019	12		50.019	10		50.019	13		50.019	16
	50.077	12		50.077	10		50.077	13		50.077	16
	50.134	12		50.134	10		50.134	13		50.134	16
	50.191	12		50.191	10		50.191	13		50.191	16
	50.248	9		50.248	11		50.248	14		50.248	15
	50.306	9		50.306	11		50.306	14		50.306	15
	50.363	19		50.363	9		50.363	14		50.363	17
	50.42	19		50.42	9		50.42	14		50.42	17
	50.478	19		50.478	9		50.478	14		50.478	17
	50.535	19		50.535	9		50.535	14		50.535	17
	50.592	19		50.592	9		50.592	14		50.592	17
	50.649	19		50.649	9		50.649	14		50.649	17
	50.707	19		50.707	9		50.707	14		50.707	17
	50.764	19		50.764	9		50.764	14		50.764	17
	50.821	19		50.821	9		50.821	14		50.821	17
	50.879	19		50.879	9		50.879	14		50.879	17
	50.936	14		50.936	14		50.936	14		50.936	12
	50.993	15		50.993	18		50.993	16		50.993	13
	51.051	15		51.051	18		51.051	16		51.051	13
	51.108	15		51.108	18		51.108	16		51.108	13
	51.165	15		51.165	18		51.165	16		51.165	13
	51.222	15		51.222	18		51.222	16		51.222	13
	51.28	15		51.28	18		51.28	16		51.28	13
	51.337	15		51.337	18		51.337	16		51.337	13
	51.394	15		51.394	18		51.394	16		51.394	13
	51.452	15		51.452	18		51.452	16		51.452	13
	51.509	15		51.509	18		51.509	16		51.509	13
	51.566	24		51.566	12		51.566	19		51.566	10
	51.623	24		51.623	12		51.623	19		51.623	10
	51.681	13		51.681	13		51.681	15		51.681	7
	51.738	13		51.738	13		51.738	15		51.738	7
	51.795	13		51.795	13		51.795	15		51.795	7
	51.853	13		51.853	13		51.853	15		51.853	7
	51.91	13		51.91	13		51.91	15		51.91	7
	51.967	13		51.967	13		51.967	15		51.967	7
	52.025	13		52.025	13		52.025	15		52.025	7
	52.082	13		52.082	13		52.082	15		52.082	7
	52.139	13		52.139	14		52.139	16		52.139	11
	52.196	13		52.196	14		52.196	16		52.196	11
	52.254	13		52.254	14		52.254	16		52.254	11
	52.311	13		52.311	14		52.311	16		52.311	11
	52.368	13		52.368	14		52.368	16		52.368	11
	52.426	13		52.426	14		52.426	16		52.426	11
	52.483	16		52.483	14		52.483	14		52.483	10
	52.54	16		52.54	14		52.54	14		52.54	10
	52.598	16		52.598	14		52.598	14		52.598	10
	52.655	16		52.655	14		52.655	14		52.655	10
	52.712	16		52.712	14		52.712	14		52.712	10
	52.769	9		52.769	16		52.769	15		52.769	5
	52.827	9		52.827	16		52.827	15		52.827	5
	52.884	9		52.884	16		52.884	15		52.884	5
	52.941	9		52.941	16		52.941	15		52.941	5
	52.999	9		52.999	16		52.999	15		52.999	5
	53.056	9		53.056	16		53.056	15		53.056	5
	53.113	9		53.113	16		53.113	15		53.113	5
	53.17	9		53.17	16		53.17	15		53.17	5
	53.228	6		53.228	15		53.228	14		53.228	12
	53.285	6		53.285	15		53.285	14		53.285	12
	53.342	8		53.342	16		53.342	13		53.342	19
	53.4	8		53.4	16		53.4	13		53.4	19
	53.457	8		53.457	16		53.457	13		53.457	19
	53.514	8		53.514	16		53.514	13		53.514	19
	53.572	8		53.572	16		53.572	13		53.572	19
	53.629	8		53.629	16		53.629	13		53.629	19
	53.686	8		53.686	16		53.686	13		53.686	19
	53.743	8		53.743	16		53.743	13		53.743	19
	53.801	8		53.801	16		53.801	13		53.801	19
	53.858	8		53.858	16		53.858	13		53.858	19
	53.915	7		53.915	17		53.915	15		53.915	13
	53.973	7		53.973	17		53.973	15		53.973	13
	54.03	12		54.03	19		54.03	17		54.03	13
	54.087	12		54.087	19		54.087	17		54.087	13
	54.145	12		54.145	19		54.145	17		54.145	13
	54.202	12		54.202	19		54.202	17		54.202	13
	54.259	12		54.259	19		54.259	17		54.259	13
	54.316	12		54.316	19		54.316	17		54.316	13
	54.374	12		54.374	19		54.374	17		54.374	13
	54.431	12		54.431	19		54.431	17		54.431	13
	54.488	14		54.488	10		54.488	17		54.488	10
	54.546	14		54.546	10		54.546	17		54.546	10
	54.603	14		54.603	10		54.603	17		54.603	10
	54.66	14		54.66	10		54.66	17		54.66	10
	54.717	14		54.717	10		54.717	17		54.717	10
	54.775	14		54.775	10		54.775	17		54.775	10
	54.832	21		54.832	9		54.832	16		54.832	14
	54.889	21		54.889	9		54.889	16		54.889	14
	54.947	21		54.947	9		54.947	16		54.947	14
	55.004	21		55.004	9		55.004	16		55.004	14
	55.061	12		55.061	18		55.061	13		55.061	11
	55.119	12		55.119	18		55.119	13		55.119	11
	55.176	12		55.176	18		55.176	13		55.176	11
	55.233	12		55.233	18		55.233	13		55.233	11
	55.29	12		55.29	18		55.29	13		55.29	11
	55.348	12		55.348	18		55.348	13		55.348	11
	55.405	12		55.405	18		55.405	13		55.405	11
	55.462	12		55.462	18		55.462	13		55.462	11
	55.52	12		55.52	18		55.52	13		55.52	11
	55.577	12		55.577	18		55.577	13		55.577	11
	55.634	8		55.634	14		55.634	13		55.634	17
	55.691	8		55.691	14		55.691	13		55.691	17
	55.749	8		55.749	14		55.749	13		55.749	17
	55.806	8		55.806	14		55.806	13		55.806	17
	55.863	8		55.863	14		55.863	13		55.863	17
	55.921	8		55.921	14		55.921	13		55.921	17
	55.978	8		55.978	14		55.978	13		55.978	17
	56.035	8		56.035	14		56.035	13		56.035	17
	56.093	8		56.093	14		56.093	13		56.093	17
	56.15	8		56.15	14		56.15	13		56.15	17
	56.207	16		56.207	20		56.207	17		56.207	13
	56.264	16		56.264	20		56.264	17		56.264	13
	56.322	16		56.322	20		56.322	17		56.322	13
	56.379	16		56.379	20		56.379	17		56.379	13
	56.436	16		56.436	20		56.436	17		56.436	13
	56.494	13		56.494	17		56.494	15		56.494	13
	56.551	13		56.551	17		56.551	15		56.551	13
	56.608	13		56.608	17		56.608	15		56.608	13
	56.666	13		56.666	17		56.666	15		56.666	13
	56.723	14		56.723	14		56.723	15		56.723	5
	56.78	14		56.78	14		56.78	15		56.78	5
	56.837	14		56.837	14		56.837	15		56.837	5
	56.895	14		56.895	14		56.895	15		56.895	5
	56.952	14		56.952	14		56.952	15		56.952	5
	57.009	14		57.009	14		57.009	15		57.009	5
	57.067	14		57.067	14		57.067	15		57.067	5
	57.124	14		57.124	14		57.124	15		57.124	5
	57.181	14		57.181	14		57.181	15		57.181	5
	57.238	14		57.238	14		57.238	15		57.238	5
	57.296	18		57.296	13		57.296	16		57.296	14
	57.353	18		57.353	13		57.353	16		57.353	14
	57.41	18		57.41	13		57.41	16		57.41	14
	57.468	18		57.468	13		57.468	16		57.468	14
	57.525	18		57.525	13		57.525	16		57.525	14
	57.582	18		57.582	13		57.582	16		57.582	14
	57.64	18		57.64	13		57.64	16		57.64	14
	57.697	18		57.697	13		57.697	16		57.697	14
	57.754	18		57.754	13		57.754	16		57.754	14
	57.811	18		57.811	13		57.811	16		57.811	14
	57.869	24		57.869	10		57.869	20		57.869	12
	57.926	24		57.926	10		57.926	20		57.926	12
	57.983	24		57.983	10		57.983	20		57.983	12
	58.041	24		58.041	10		58.041	20		58.041	12
	58.098	24		58.098	10		58.098	20		58.098	12
	58.155	24		58.155	10		58.155	20		58.155	12
	58.213	7		58.213	9		58.213	16		58.213	20
	58.27	7		58.27	9		58.27	16		58.27	20
	58.327	7		58.327	9		58.327	16		58.327	20
	58.384	9		58.384	10		58.384	17		58.384	16
	58.442	9		58.442	10		58.442	17		58.442	16
	58.499	9		58.499	10		58.499	17		58.499	16
	58.556	9		58.556	10		58.556	17		58.556	16
	58.614	9		58.614	10		58.614	17		58.614	16
	58.671	9		58.671	10		58.671	17		58.671	16
	58.728	9		58.728	10		58.728	17		58.728	16
	58.785	9		58.785	10		58.785	17		58.785	16
	58.843	9		58.843	10		58.843	17		58.843	16
	58.9	9		58.9	10		58.9	17		58.9	16
	58.957	6		58.957	16		58.957	14		58.957	16
	59.015	6		59.015	16		59.015	14		59.015	16
	59.072	10		59.072	12		59.072	17		59.072	18
	59.129	10		59.129	12		59.129	17		59.129	18
	59.187	10		59.187	12		59.187	17		59.187	18
	59.244	10		59.244	12		59.244	17		59.244	18
	59.301	10		59.301	12		59.301	17		59.301	18
	59.358	10		59.358	12		59.358	17		59.358	18
	59.416	10		59.416	12		59.416	17		59.416	18
	59.473	8		59.473	14		59.473	19		59.473	15
	59.53	8		59.53	14		59.53	19		59.53	15
	59.588	8		59.588	14		59.588	19		59.588	15
	59.645	8		59.645	14		59.645	19		59.645	15
	59.702	8		59.702	14		59.702	19		59.702	15
	59.759	8		59.759	14		59.759	19		59.759	15
	59.817	8		59.817	14		59.817	19		59.817	15
	59.874	8		59.874	14		59.874	19		59.874	15
	59.931	8		59.931	14		59.931	19		59.931	15
	59.989	7		59.989	13		59.989	13		59.989	17
	60.046	7		60.046	12		60.046	17		60.046	17
	60.103	7		60.103	12		60.103	17		60.103	17
	60.161	7		60.161	12		60.161	17		60.161	17
	60.218	7		60.218	12		60.218	17		60.218	17
	60.275	7		60.275	12		60.275	17		60.275	17
	60.332	7		60.332	12		60.332	17		60.332	17
	60.39	7		60.39	12		60.39	17		60.39	17
	60.447	7		60.447	12		60.447	17		60.447	17
	60.504	7		60.504	12		60.504	17		60.504	17
	60.562	13		60.562	13		60.562	16		60.562	13
	60.619	13		60.619	13		60.619	16		60.619	13
	60.676	13		60.676	13		60.676	16		60.676	13
	60.734	13		60.734	13		60.734	16		60.734	13
	60.791	13		60.791	13		60.791	16		60.791	13
	60.848	13		60.848	13		60.848	16		60.848	13
	60.905	13		60.905	13		60.905	16		60.905	13
	60.963	2		60.963	20		60.963	19		60.963	10
	61.02	2		61.02	20		61.02	19		61.02	10
	61.077	9		61.077	10		61.077	16		61.077	7
	61.135	9		61.135	10		61.135	16		61.135	7
	61.192	9		61.192	10		61.192	16		61.192	7
	61.249	9		61.249	10		61.249	16		61.249	7
	61.306	9		61.306	10		61.306	16		61.306	7
	61.364	9		61.364	10		61.364	16		61.364	7
	61.421	9		61.421	10		61.421	16		61.421	7
	61.478	9		61.478	10		61.478	16		61.478	7
	61.536	9		61.536	10		61.536	16		61.536	7
	61.593	9		61.593	10		61.593	16		61.593	7
	61.65	22		61.65	16		61.65	15		61.65	8
	61.708	22		61.708	16		61.708	15		61.708	8
	61.765	22		61.765	16		61.765	15		61.765	8
	61.822	22		61.822	16		61.822	15		61.822	8
	61.879	22		61.879	16		61.879	15		61.879	8
	61.937	19		61.937	14		61.937	11		61.937	13
	61.994	19		61.994	14		61.994	11		61.994	13
	62.051	19		62.051	14		62.051	11		62.051	13
	62.109	19		62.109	14		62.109	11		62.109	13
	62.166	6		62.166	9		62.166	13		62.166	18
	62.223	6		62.223	9		62.223	13		62.223	18
	62.281	6		62.281	9		62.281	13		62.281	18
	62.338	6		62.338	9		62.338	13		62.338	18
	62.395	6		62.395	9		62.395	13		62.395	18
	62.452	6		62.452	9		62.452	13		62.452	18
	62.51	6		62.51	9		62.51	13		62.51	18
	62.567	6		62.567	9		62.567	13		62.567	18
	62.624	6		62.624	9		62.624	13		62.624	18
	62.682	14		62.682	9		62.682	16		62.682	14
	62.739	14		62.739	9		62.739	16		62.739	14
	62.796	14		62.796	9		62.796	16		62.796	14
	62.853	14		62.853	9		62.853	16		62.853	14
	62.911	14		62.911	18		62.911	14		62.911	15
	62.968	14		62.968	18		62.968	14		62.968	15
	63.025	14		63.025	18		63.025	14		63.025	15
	63.083	14		63.083	18		63.083	14		63.083	15
	63.14	14		63.14	18		63.14	14		63.14	15
	63.197	22		63.197	12		63.197	14		63.197	10
	63.255	22		63.255	12		63.255	14		63.255	10
	63.312	22		63.312	12		63.312	14		63.312	10
	63.369	22		63.369	12		63.369	14		63.369	10
	63.426	22		63.426	12		63.426	14		63.426	10
	63.484	22		63.484	12		63.484	14		63.484	10
	63.541	22		63.541	12		63.541	14		63.541	10
	63.598	22		63.598	12		63.598	14		63.598	10
	63.656	22		63.656	12		63.656	14		63.656	10
	63.713	19		63.713	16		63.713	14		63.713	16
	63.77	19		63.77	16		63.77	14		63.77	16
	63.827	19		63.827	16		63.827	14		63.827	16
	63.885	19		63.885	16		63.885	14		63.885	16
	63.942	19		63.942	16		63.942	14		63.942	16
	63.999	16		63.999	18		63.999	20		63.999	15
	64.057	16		64.057	18		64.057	20		64.057	15
	64.114	16		64.114	18		64.114	20		64.114	15
	64.171	16		64.171	18		64.171	20		64.171	15
	64.229	19		64.229	18		64.229	13		64.229	18
	64.286	19		64.286	18		64.286	13		64.286	18
	64.343	19		64.343	18		64.343	13		64.343	18
	64.4	19		64.4	18		64.4	13		64.4	18
	64.458	19		64.458	18		64.458	13		64.458	18
	64.515	19		64.515	18		64.515	13		64.515	18
	64.572	19		64.572	18		64.572	13		64.572	18
	64.63	19		64.63	18		64.63	13		64.63	18
	64.687	19		64.687	18		64.687	13		64.687	18
	64.744	11		64.744	22		64.744	14		64.744	16
	64.802	11		64.802	22		64.802	14		64.802	16
	64.859	11		64.859	22		64.859	14		64.859	16
	64.916	11		64.916	22		64.916	14		64.916	16
	64.973	11		64.973	22		64.973	14		64.973	16
	65.031	13		65.031	18		65.031	13		65.031	17
	65.088	13		65.088	18		65.088	13		65.088	17
	65.145	13		65.145	18		65.145	13		65.145	17
	65.203	13		65.203	18		65.203	13		65.203	17
	65.26	7		65.26	14		65.26	16		65.26	12
	65.317	7		65.317	14		65.317	16		65.317	12
	65.374	7		65.374	14		65.374	16		65.374	12
	65.432	7		65.432	14		65.432	16		65.432	12
	65.489	7		65.489	14		65.489	16		65.489	12
	65.546	7		65.546	14		65.546	16		65.546	12
	65.604	7		65.604	14		65.604	16		65.604	12
	65.661	7		65.661	14		65.661	16		65.661	12
	65.718	7		65.718	14		65.718	16		65.718	12
	65.776	8		65.776	8		65.776	17		65.776	16
	65.833	8		65.833	8		65.833	17		65.833	16
	65.89	8		65.89	8		65.89	17		65.89	16
	65.947	8		65.947	8		65.947	17		65.947	16
	66.005	8		66.005	8		66.005	17		66.005	16
	66.062	8		66.062	8		66.062	17		66.062	16
	66.119	8		66.119	8		66.119	17		66.119	16
	66.177	9		66.177	9		66.177	18		66.177	11
	66.234	9		66.234	9		66.234	18		66.234	11
	66.291	10		66.291	10		66.291	14		66.291	8
	66.349	10		66.349	10		66.349	14		66.349	8
	66.406	10		66.406	10		66.406	14		66.406	8
	66.463	10		66.463	10		66.463	14		66.463	8
	66.52	10		66.52	10		66.52	14		66.52	8
	66.578	10		66.578	10		66.578	14		66.578	8
	66.635	10		66.635	10		66.635	14		66.635	8
	66.692	10		66.692	10		66.692	14		66.692	8
	66.75	10		66.75	10		66.75	14		66.75	8
	66.807	6		66.807	13		66.807	10		66.807	7
	66.864	6		66.864	13		66.864	10		66.864	7
	66.921	6		66.921	13		66.921	10		66.921	7
	66.979	6		66.979	13		66.979	10		66.979	7
	67.036	6		67.036	13		67.036	10		67.036	7
	67.093	6		67.093	13		67.093	10		67.093	7
	67.151	6		67.151	13		67.151	10		67.151	7
	67.208	6		67.208	13		67.208	10		67.208	7
	67.265	6		67.265	13		67.265	10		67.265	7
	67.323	4		67.323	15		67.323	13		67.323	11
	67.38	7		67.38	11		67.38	16		67.38	12
	67.437	7		67.437	11		67.437	16		67.437	12
	67.494	7		67.494	11		67.494	16		67.494	12
	67.552	7		67.552	11		67.552	16		67.552	12
	67.609	7		67.609	11		67.609	16		67.609	12
	67.666	7		67.666	11		67.666	16		67.666	12
	67.724	7		67.724	11		67.724	16		67.724	12
	67.781	7		67.781	11		67.781	16		67.781	12
	67.838	14		67.838	12		67.838	14		67.838	12
	67.895	14		67.895	12		67.895	14		67.895	12
	67.953	14		67.953	12		67.953	14		67.953	12
	68.01	14		68.01	12		68.01	14		68.01	12
	68.067	14		68.067	12		68.067	14		68.067	12
	68.125	14		68.125	12		68.125	14		68.125	12
	68.182	14		68.182	12		68.182	14		68.182	12
	68.239	14		68.239	12		68.239	14		68.239	12
	68.297	17		68.297	11		68.297	14		68.297	12
	68.354	17		68.354	11		68.354	14		68.354	12
	68.411	17		68.411	11		68.411	14		68.411	12
	68.468	17		68.468	11		68.468	14		68.468	12
	68.526	17		68.526	11		68.526	14		68.526	12
	68.583	28		68.583	22		68.583	13		68.583	16
	68.64	28		68.64	22		68.64	13		68.64	16
	68.698	28		68.698	22		68.698	13		68.698	16
	68.755	28		68.755	22		68.755	13		68.755	16
	68.812	24		68.812	16		68.812	19		68.812	13
	68.87	24		68.87	16		68.87	19		68.87	13
	68.927	24		68.927	16		68.927	19		68.927	13
	68.984	24		68.984	16		68.984	19		68.984	13
	69.041	24		69.041	16		69.041	19		69.041	13
	69.099	24		69.099	16		69.099	19		69.099	13
	69.156	24		69.156	16		69.156	19		69.156	13
	69.213	24		69.213	16		69.213	19		69.213	13
	69.271	24		69.271	16		69.271	19		69.271	13
	69.328	11		69.328	10		69.328	13		69.328	17
	69.385	11		69.385	10		69.385	13		69.385	17
	69.442	11		69.442	10		69.442	13		69.442	17
	69.5	11		69.5	10		69.5	13		69.5	17
	69.557	11		69.557	10		69.557	13		69.557	17
	69.614	11		69.614	10		69.614	13		69.614	17
	69.672	11		69.672	10		69.672	13		69.672	17
	69.729	11		69.729	10		69.729	13		69.729	17
	69.786	19		69.786	10		69.786	15		69.786	16
	69.844	19		69.844	10		69.844	15		69.844	16
	69.901	34		69.901	15		69.901	12		69.901	13
	69.958	34		69.958	15		69.958	12		69.958	13
	70.015	34		70.015	15		70.015	12		70.015	13
	70.073	34		70.073	15		70.073	12		70.073	13
	70.13	34		70.13	15		70.13	12		70.13	13
	70.187	34		70.187	15		70.187	12		70.187	13
	70.245	34		70.245	15		70.245	12		70.245	13
	70.302	21		70.302	10		70.302	16		70.302	10
	70.359	21		70.359	10		70.359	16		70.359	10
	70.417	21		70.417	10		70.417	16		70.417	10
	70.474	21		70.474	10		70.474	16		70.474	10
	70.531	21		70.531	10		70.531	16		70.531	10
	70.588	21		70.588	10		70.588	16		70.588	10
	70.646	21		70.646	10		70.646	16		70.646	10
	70.703	21		70.703	10		70.703	16		70.703	10
	70.76	21		70.76	10		70.76	16		70.76	10
	70.818	15		70.818	12		70.818	23		70.818	9
	70.875	15		70.875	12		70.875	23		70.875	9
	70.932	15		70.932	12		70.932	23		70.932	9
	70.989	15		70.989	12		70.989	23		70.989	9
	71.047	15		71.047	12		71.047	23		71.047	9
	71.104	15		71.104	12		71.104	23		71.104	9
	71.161	15		71.161	12		71.161	23		71.161	9
	71.219	15		71.219	12		71.219	23		71.219	9
	71.276	14		71.276	14		71.276	13		71.276	7
	71.333	4		71.333	14		71.333	10		71.333	7
	71.391	4		71.391	14		71.391	10		71.391	7
	71.448	4		71.448	14		71.448	10		71.448	7
	71.505	4		71.505	14		71.505	10		71.505	7
	71.562	4		71.562	14		71.562	10		71.562	7
	71.62	4		71.62	14		71.62	10		71.62	7
	71.677	4		71.677	14		71.677	10		71.677	7
	71.734	4		71.734	14		71.734	10		71.734	7
	71.792	10		71.792	10		71.792	12		71.792	3
	71.849	10		71.849	10		71.849	12		71.849	3
	71.906	10		71.906	10		71.906	12		71.906	3
	71.963	10		71.963	10		71.963	12		71.963	3
	72.021	10		72.021	10		72.021	12		72.021	3
	72.078	10		72.078	10		72.078	12		72.078	3
	72.135	10		72.135	10		72.135	12		72.135	3
	72.193	10		72.193	10		72.193	12		72.193	3
	72.25	15		72.25	11		72.25	12		72.25	11
	72.307	15		72.307	11		72.307	12		72.307	11
	72.365	15		72.365	11		72.365	12		72.365	11
	72.422	15		72.422	11		72.422	12		72.422	11
	72.479	15		72.479	11		72.479	12		72.479	11
	72.536	15		72.536	11		72.536	12		72.536	11
	72.594	15		72.594	11		72.594	12		72.594	11
	72.651	15		72.651	11		72.651	12		72.651	11
	72.708	15		72.708	11		72.708	12		72.708	11
	72.766	14		72.766	14		72.766	15		72.766	6
	72.823	18		72.823	7		72.823	20		72.823	10
	72.88	18		72.88	7		72.88	20		72.88	10
	72.938	18		72.938	7		72.938	20		72.938	10
	72.995	18		72.995	7		72.995	20		72.995	10
	73.052	18		73.052	7		73.052	20		73.052	10
	73.109	18		73.109	7		73.109	20		73.109	10
	73.167	18		73.167	7		73.167	20		73.167	10
	73.224	18		73.224	7		73.224	20		73.224	10
	73.281	14		73.281	8		73.281	15		73.281	8
	73.339	14		73.339	8		73.339	15		73.339	8
	73.396	14		73.396	8		73.396	15		73.396	8
	73.453	14		73.453	8		73.453	15		73.453	8
	73.51	14		73.51	8		73.51	15		73.51	8
	73.568	14		73.568	8		73.568	15		73.568	8
	73.625	14		73.625	8		73.625	15		73.625	8
	73.682	14		73.682	8		73.682	15		73.682	8
	73.74	3		73.74	21		73.74	15		73.74	11
	73.797	3		73.797	21		73.797	15		73.797	11
	73.854	3		73.854	21		73.854	15		73.854	11
	73.912	3		73.912	21		73.912	15		73.912	11
	73.969	3		73.969	21		73.969	15		73.969	11
	74.026	3		74.026	21		74.026	15		74.026	11
	74.083	3		74.083	21		74.083	15		74.083	11
	74.141	3		74.141	21		74.141	15		74.141	11
	74.198	3		74.198	16		74.198	15		74.198	10
	74.255	3		74.255	16		74.255	15		74.255	10
	74.313	3		74.313	16		74.313	15		74.313	10
	74.37	3		74.37	16		74.37	15		74.37	10
	74.427	3		74.427	16		74.427	15		74.427	10
	74.485	1		74.485	12		74.485	13		74.485	10
	74.542	1		74.542	12		74.542	13		74.542	10
	74.599	1		74.599	12		74.599	13		74.599	10
	74.656	1		74.656	12		74.656	13		74.656	10
	74.714	9		74.714	16		74.714	19		74.714	12
	74.771	9		74.771	16		74.771	19		74.771	12
	74.828	9		74.828	16		74.828	19		74.828	12
	74.886	9		74.886	16		74.886	19		74.886	12
	74.943	9		74.943	16		74.943	19		74.943	12
	75	9		75	16		75	19		75	12
	75.057	9		75.057	16		75.057	19		75.057	12
	75.115	9		75.115	16		75.115	19		75.115	12
	75.172	23		75.172	10		75.172	19		75.172	4
	75.229	23		75.229	10		75.229	19		75.229	4
	75.287	23		75.287	10		75.287	19		75.287	4
	75.344	23		75.344	10		75.344	19		75.344	4
	75.401	23		75.401	10		75.401	19		75.401	4
	75.459	23		75.459	10		75.459	19		75.459	4
	75.516	23		75.516	10		75.516	19		75.516	4
	75.573	23		75.573	10		75.573	19		75.573	4
	75.63	23		75.63	10		75.63	19		75.63	4
	75.688	3		75.688	17		75.688	16		75.688	3
	75.745	3		75.745	17		75.745	16		75.745	3
	75.802	3		75.802	17		75.802	16		75.802	3
	75.86	3		75.86	17		75.86	16		75.86	3
	75.917	3		75.917	17		75.917	16		75.917	3
	75.974	3		75.974	17		75.974	16		75.974	3
	76.031	3		76.031	17		76.031	16		76.031	3
	76.089	3		76.089	17		76.089	16		76.089	3
	76.146	11		76.146	10		76.146	16		76.146	10
	76.203	11		76.203	10		76.203	16		76.203	10
	76.261	11		76.261	10		76.261	16		76.261	10
	76.318	3		76.318	14		76.318	15		76.318	5
	76.375	3		76.375	14		76.375	15		76.375	5
	76.433	3		76.433	14		76.433	15		76.433	5
	76.49	3		76.49	14		76.49	15		76.49	5
	76.547	3		76.547	14		76.547	15		76.547	5
	76.604	1		76.604	16		76.604	18		76.604	8
	76.662	1		76.662	16		76.662	18		76.662	8
	76.719	1		76.719	16		76.719	18		76.719	8
	76.776	1		76.776	16		76.776	18		76.776	8
	76.834	1		76.834	16		76.834	18		76.834	8
	76.891	1		76.891	16		76.891	18		76.891	8
	76.948	1		76.948	16		76.948	18		76.948	8
	77.006	1		77.006	16		77.006	18		77.006	8
	77.063	1		77.063	16		77.063	18		77.063	8
	77.12	4		77.12	10		77.12	14		77.12	12
	77.177	4		77.177	10		77.177	14		77.177	12
	77.235	4		77.235	10		77.235	14		77.235	12
	77.292	4		77.292	10		77.292	14		77.292	12
	77.349	4		77.349	10		77.349	14		77.349	12
	77.407	4		77.407	10		77.407	14		77.407	12
	77.464	4		77.464	10		77.464	14		77.464	12
	77.521	4		77.521	10		77.521	14		77.521	12
	77.578	14		77.578	7		77.578	16		77.578	11
	77.636	14		77.636	7		77.636	16		77.636	11
	77.693	14		77.693	7		77.693	16		77.693	11
	77.75	14		77.75	7		77.75	16		77.75	11
	77.808	14		77.808	7		77.808	16		77.808	11
	77.865	14		77.865	7		77.865	16		77.865	11
	77.922	14		77.922	7		77.922	16		77.922	11
	77.98	14		77.98	7		77.98	16		77.98	11
	78.037	9		78.037	16		78.037	14		78.037	9
	78.094	9		78.094	16		78.094	14		78.094	9
	78.151	9		78.151	16		78.151	14		78.151	9
	78.209	9		78.209	16		78.209	14		78.209	9
	78.266	9		78.266	16		78.266	14		78.266	9
	78.323	9		78.323	16		78.323	14		78.323	9
	78.381	9		78.381	16		78.381	14		78.381	9
	78.438	17		78.438	16		78.438	15		78.438	8
	78.495	17		78.495	16		78.495	15		78.495	8
	78.553	12		78.553	15		78.553	18		78.553	9
	78.61	12		78.61	15		78.61	18		78.61	9
	78.667	12		78.667	15		78.667	18		78.667	9
	78.724	12		78.724	15		78.724	18		78.724	9
	78.782	12		78.782	15		78.782	18		78.782	9
	78.839	12		78.839	15		78.839	18		78.839	9
	78.896	12		78.896	15		78.896	18		78.896	9
	78.954	12		78.954	15		78.954	18		78.954	9
	79.011	13		79.011	18		79.011	15		79.011	7
	79.068	13		79.068	18		79.068	15		79.068	7
	79.125	13		79.125	18		79.125	15		79.125	7
	79.183	13		79.183	18		79.183	15		79.183	7
	79.24	13		79.24	18		79.24	15		79.24	7
	79.297	13		79.297	18		79.297	15		79.297	7
	79.355	13		79.355	18		79.355	15		79.355	7
	79.412	13		79.412	18		79.412	15		79.412	7
	79.469	16		79.469	14		79.469	11		79.469	11
	79.527	16		79.527	14		79.527	11		79.527	11
	79.584	16		79.584	14		79.584	11		79.584	11
	79.641	16		79.641	14		79.641	11		79.641	11
	79.698	16		79.698	14		79.698	11		79.698	11
	79.756	16		79.756	14		79.756	11		79.756	11
	79.813	16		79.813	14		79.813	11		79.813	11
	79.87	16		79.87	14		79.87	11		79.87	11
	79.928	16		79.928	14		79.928	11		79.928	11
	79.985	19		79.985	15		79.985	16		79.985	13
	80.042	19		80.042	15		80.042	16		80.042	13
	80.099	19		80.099	15		80.099	16		80.099	13
	80.157	19		80.157	15		80.157	16		80.157	13
	80.214	19		80.214	15		80.214	16		80.214	13
	80.271	19		80.271	15		80.271	16		80.271	13
	80.329	19		80.329	15		80.329	16		80.329	13
	80.386	19		80.386	15		80.386	16		80.386	13
	80.443	28		80.443	21		80.443	17		80.443	7
	80.501	28		80.501	21		80.501	17		80.501	7
	80.558	28		80.558	21		80.558	17		80.558	7
	80.615	28		80.615	21		80.615	17		80.615	7
	80.672	28		80.672	21		80.672	17		80.672	7
	80.73	28		80.73	21		80.73	17		80.73	7
	80.787	28		80.787	21		80.787	17		80.787	7
	80.844	28		80.844	21		80.844	17		80.844	7
	80.902	21		80.902	16		80.902	15		80.902	4
	80.959	21		80.959	16		80.959	15		80.959	4
	81.016	21		81.016	16		81.016	15		81.016	4
	81.074	22		81.074	7		81.074	17		81.074	12
	81.131	22		81.131	7		81.131	17		81.131	12
	81.188	22		81.188	7		81.188	17		81.188	12
	81.245	22		81.245	7		81.245	17		81.245	12
	81.303	22		81.303	7		81.303	17		81.303	12
	81.36	36		81.36	14		81.36	17		81.36	7
	81.417	36		81.417	14		81.417	17		81.417	7
	81.475	36		81.475	14		81.475	17		81.475	7
	81.532	36		81.532	14		81.532	17		81.532	7
	81.589	36		81.589	14		81.589	17		81.589	7
	81.646	36		81.646	14		81.646	17		81.646	7
	81.704	36		81.704	14		81.704	17		81.704	7
	81.761	36		81.761	14		81.761	17		81.761	7
	81.818	36		81.818	14		81.818	17		81.818	7
	81.876	27		81.876	13		81.876	18		81.876	14
	81.933	27		81.933	13		81.933	18		81.933	14
	81.99	27		81.99	13		81.99	18		81.99	14
	82.048	27		82.048	13		82.048	18		82.048	14
	82.105	27		82.105	13		82.105	18		82.105	14
	82.162	27		82.162	13		82.162	18		82.162	14
	82.219	27		82.219	13		82.219	18		82.219	14
	82.277	27		82.277	13		82.277	18		82.277	14
	82.334	19		82.334	10		82.334	14		82.334	12
	82.391	19		82.391	10		82.391	14		82.391	12
	82.449	19		82.449	10		82.449	14		82.449	12
	82.506	19		82.506	10		82.506	14		82.506	12
	82.563	19		82.563	10		82.563	14		82.563	12
	82.621	19		82.621	10		82.621	14		82.621	12
	82.678	19		82.678	10		82.678	14		82.678	12
	82.735	19		82.735	10		82.735	14		82.735	12
	82.792	9		82.792	11		82.792	14		82.792	6
	82.85	9		82.85	11		82.85	14		82.85	6
	82.907	9		82.907	11		82.907	14		82.907	6
	82.964	9		82.964	11		82.964	14		82.964	6
	83.022	9		83.022	11		83.022	14		83.022	6
	83.079	9		83.079	11		83.079	14		83.079	6
	83.136	9		83.136	11		83.136	14		83.136	6
	83.193	9		83.193	11		83.193	14		83.193	6
	83.251	12		83.251	12		83.251	14		83.251	14
	83.308	12		83.308	12		83.308	14		83.308	14
	83.365	12		83.365	12		83.365	14		83.365	14
	83.423	12		83.423	12		83.423	14		83.423	14
	83.48	12		83.48	12		83.48	14		83.48	14
	83.537	12		83.537	12		83.537	14		83.537	14
	83.595	12		83.595	12		83.595	14		83.595	14
	83.652	12		83.652	12		83.652	14		83.652	14
	83.709	7		83.709	15		83.709	17		83.709	15
	83.766	7		83.766	15		83.766	17		83.766	15
	83.824	7		83.824	15		83.824	17		83.824	15
	83.881	7		83.881	15		83.881	17		83.881	15
	83.938	7		83.938	15		83.938	17		83.938	15
	83.996	7		83.996	15		83.996	17		83.996	15
	84.053	7		84.053	15		84.053	17		84.053	15
	84.11	7		84.11	15		84.11	17		84.11	15
	84.168	21		84.168	12		84.168	17		84.168	14
	84.225	21		84.225	12		84.225	17		84.225	14
	84.282	21		84.282	12		84.282	17		84.282	14
	84.339	21		84.339	12		84.339	17		84.339	14
	84.397	21		84.397	12		84.397	17		84.397	14
	84.454	21		84.454	12		84.454	17		84.454	14
	84.511	21		84.511	12		84.511	17		84.511	14
	84.569	21		84.569	12		84.569	17		84.569	14
	84.626	21		84.626	12		84.626	17		84.626	14
	84.683	28		84.683	10		84.683	18		84.683	11
	84.74	28		84.74	10		84.74	18		84.74	11
	84.798	28		84.798	10		84.798	18		84.798	11
	84.855	18		84.855	11		84.855	15		84.855	6
	84.912	18		84.912	11		84.912	15		84.912	6
	84.97	18		84.97	11		84.97	15		84.97	6
	85.027	18		85.027	11		85.027	15		85.027	6
	85.084	18		85.084	11		85.084	15		85.084	6
	85.142	6		85.142	9		85.142	14		85.142	9
	85.199	6		85.199	9		85.199	14		85.199	9
	85.256	6		85.256	9		85.256	14		85.256	9
	85.313	6		85.313	9		85.313	14		85.313	9
	85.371	6		85.371	9		85.371	14		85.371	9
	85.428	6		85.428	9		85.428	14		85.428	9
	85.485	6		85.485	9		85.485	14		85.485	9
	85.543	6		85.543	9		85.543	14		85.543	9
	85.6	11		85.6	19		85.6	13		85.6	10
	85.657	11		85.657	19		85.657	13		85.657	10
	85.714	11		85.714	19		85.714	13		85.714	10
	85.772	11		85.772	19		85.772	13		85.772	10
	85.829	11		85.829	19		85.829	13		85.829	10
	85.886	11		85.886	19		85.886	13		85.886	10
	85.944	11		85.944	19		85.944	13		85.944	10
	86.001	11		86.001	19		86.001	13		86.001	10
	86.058	4		86.058	11		86.058	12		86.058	9
	86.116	4		86.116	11		86.116	12		86.116	9
	86.173	4		86.173	11		86.173	12		86.173	9
	86.23	4		86.23	11		86.23	12		86.23	9
	86.287	4		86.287	11		86.287	12		86.287	9
	86.345	4		86.345	11		86.345	12		86.345	9
	86.402	4		86.402	11		86.402	12		86.402	9
	86.459	4		86.459	11		86.459	12		86.459	9
	86.517	12		86.517	12		86.517	13		86.517	11
	86.574	12		86.574	12		86.574	13		86.574	11
	86.631	12		86.631	12		86.631	13		86.631	11
	86.689	12		86.689	12		86.689	13		86.689	11
	86.746	12		86.746	12		86.746	13		86.746	11
	86.803	12		86.803	12		86.803	13		86.803	11
	86.86	12		86.86	12		86.86	13		86.86	11
	86.918	12		86.918	12		86.918	13		86.918	11
	86.975	21		86.975	16		86.975	14		86.975	12
	87.032	21		87.032	16		87.032	14		87.032	12
	87.09	21		87.09	16		87.09	14		87.09	12
	87.147	21		87.147	16		87.147	14		87.147	12
	87.204	21		87.204	16		87.204	14		87.204	12
	87.261	21		87.261	16		87.261	14		87.261	12
	87.319	21		87.319	16		87.319	14		87.319	12
	87.376	21		87.376	16		87.376	14		87.376	12
	87.433	21		87.433	16		87.433	14		87.433	12
	87.491	22		87.491	10		87.491	13		87.491	10
	87.548	22		87.548	10		87.548	13		87.548	10
	87.605	22		87.605	10		87.605	13		87.605	10
	87.663	22		87.663	10		87.663	13		87.663	10
	87.72	22		87.72	10		87.72	13		87.72	10
	87.777	22		87.777	10		87.777	13		87.777	10
	87.834	22		87.834	10		87.834	13		87.834	10
	87.892	22		87.892	10		87.892	13		87.892	10
	87.949	4		87.949	16		87.949	20		87.949	8
	88.006	4		88.006	16		88.006	20		88.006	8
	88.064	4		88.064	16		88.064	20		88.064	8
	88.121	4		88.121	16		88.121	20		88.121	8
	88.178	4		88.178	16		88.178	20		88.178	8
	88.236	4		88.236	16		88.236	20		88.236	8
	88.293	4		88.293	16		88.293	20		88.293	8
	88.35	4		88.35	16		88.35	20		88.35	8
	88.407	15		88.407	10		88.407	17		88.407	14
	88.465	15		88.465	10		88.465	17		88.465	14
	88.522	15		88.522	10		88.522	17		88.522	14
	88.579	15		88.579	10		88.579	17		88.579	14
	88.637	15		88.637	10		88.637	17		88.637	14
	88.694	15		88.694	10		88.694	17		88.694	14
	88.751	15		88.751	10		88.751	17		88.751	14
	88.808	15		88.808	10		88.808	17		88.808	14
	88.866	19		88.866	12		88.866	16		88.866	9
	88.923	19		88.923	12		88.923	16		88.923	9
	88.98	19		88.98	12		88.98	16		88.98	9
	89.038	19		89.038	12		89.038	16		89.038	9
	89.095	19		89.095	12		89.095	16		89.095	9
	89.152	19		89.152	12		89.152	16		89.152	9
	89.21	19		89.21	12		89.21	16		89.21	9
	89.267	19		89.267	12		89.267	16		89.267	9
	89.324	24		89.324	14		89.324	12		89.324	9
	89.381	24		89.381	14		89.381	12		89.381	9
	89.439	24		89.439	14		89.439	12		89.439	9
	89.496	24		89.496	14		89.496	12		89.496	9
	89.553	24		89.553	14		89.553	12		89.553	9
	89.611	24		89.611	14		89.611	12		89.611	9
	89.668	24		89.668	14		89.668	12		89.668	9
	89.725	24		89.725	14		89.725	12		89.725	9
	89.782	20		89.782	10		89.782	12		89.782	6
	89.84	20		89.84	10		89.84	12		89.84	6
	89.897	20		89.897	10		89.897	12		89.897	6
	89.954	20		89.954	10		89.954	12		89.954	6
	90.012	20		90.012	10		90.012	12		90.012	6
	90.069	20		90.069	10		90.069	12		90.069	6
	90.126	20		90.126	10		90.126	12		90.126	6
	90.184	20		90.184	10		90.184	12		90.184	6
	90.241	13		90.241	15		90.241	14		90.241	7
	90.298	13		90.298	15		90.298	14		90.298	7
	90.355	13		90.355	15		90.355	14		90.355	7
	90.413	13		90.413	15		90.413	14		90.413	7
	90.47	13		90.47	15		90.47	14		90.47	7
	90.527	13		90.527	15		90.527	14		90.527	7
	90.585	13		90.585	15		90.585	14		90.585	7
	90.642	13		90.642	15		90.642	14		90.642	7
	90.699	20		90.699	19		90.699	17		90.699	7
	90.757	20		90.757	19		90.757	17		90.757	7
	90.814	20		90.814	19		90.814	17		90.814	7
	90.871	20		90.871	19		90.871	17		90.871	7
	90.928	20		90.928	19		90.928	17		90.928	7
	90.986	20		90.986	19		90.986	17		90.986	7
	91.043	20		91.043	19		91.043	17		91.043	7
	91.1	20		91.1	19		91.1	17		91.1	7
	91.158	20		91.158	19		91.158	17		91.158	7
	91.215	14		91.215	13		91.215	16		91.215	12
	91.272	14		91.272	13		91.272	16		91.272	12
	91.329	14		91.329	13		91.329	16		91.329	12
	91.387	14		91.387	13		91.387	16		91.387	12
	91.444	14		91.444	13		91.444	16		91.444	12
	91.501	14		91.501	13		91.501	16		91.501	12
	91.559	14		91.559	13		91.559	16		91.559	12
	91.616	14		91.616	13		91.616	16		91.616	12
	91.673	11		91.673	14		91.673	14		91.673	13
	91.731	11		91.731	14		91.731	14		91.731	13
	91.788	11		91.788	14		91.788	14		91.788	13
	91.845	11		91.845	14		91.845	14		91.845	13
	91.902	11		91.902	14		91.902	14		91.902	13
	91.96	11		91.96	14		91.96	14		91.96	13
	92.017	11		92.017	14		92.017	14		92.017	13
	92.074	11		92.074	14		92.074	14		92.074	13
	92.132	16		92.132	12		92.132	13		92.132	15
	92.189	16		92.189	12		92.189	13		92.189	15
	92.246	16		92.246	12		92.246	13		92.246	15
	92.304	16		92.304	12		92.304	13		92.304	15
	92.361	16		92.361	12		92.361	13		92.361	15
	92.418	16		92.418	12		92.418	13		92.418	15
	92.475	16		92.475	12		92.475	13		92.475	15
	92.533	16		92.533	12		92.533	13		92.533	15
	92.59	2		92.59	3		92.59	3		92.59	3
	92.647	2		92.647	3		92.647	3		92.647	3
	92.705	2		92.705	3		92.705	3		92.705	3
	92.762	2		92.762	3		92.762	3		92.762	3
	92.819	2		92.819	3		92.819	3		92.819	3
	92.876	2		92.876	3		92.876	3		92.876	3
	92.934	2		92.934	3		92.934	3		92.934	3
	92.991	2		92.991	3		92.991	3		92.991	3
	93.048	0		93.048	1		93.048	1		93.048	1
	93.106	0		93.106	1		93.106	1		93.106	1
	93.163	0		93.163	1		93.163	1		93.163	1
	93.22	0		93.22	1		93.22	1		93.22	1
	93.278	0		93.278	1		93.278	1		93.278	1
	93.335	0		93.335	1		93.335	1		93.335	1
	93.392	0		93.392	1		93.392	1		93.392	1
	93.449	0		93.449	1		93.449	1		93.449	1
	93.507	1		93.507	8		93.507	12		93.507	6
	93.564	1		93.564	8		93.564	12		93.564	6
	93.621	1		93.621	8		93.621	12		93.621	6
	93.679	1		93.679	8		93.679	12		93.679	6
	93.736	1		93.736	8		93.736	12		93.736	6
	93.793	1		93.793	8		93.793	12		93.793	6
	93.85	1		93.85	8		93.85	12		93.85	6
	93.908	1		93.908	8		93.908	12		93.908	6
	93.965	2		93.965	19		93.965	17		93.965	8
	94.022	2		94.022	19		94.022	17		94.022	8
	94.08	2		94.08	19		94.08	17		94.08	8
	94.137	2		94.137	19		94.137	17		94.137	8
	94.194	2		94.194	19		94.194	17		94.194	8
	94.252	2		94.252	19		94.252	17		94.252	8
	94.309	2		94.309	19		94.309	17		94.309	8
	94.366	2		94.366	19		94.366	17		94.366	8
	94.423	2		94.423	19		94.423	17		94.423	8
	94.481	11		94.481	15		94.481	16		94.481	12
	94.538	11		94.538	15		94.538	16		94.538	12
	94.595	11		94.595	15		94.595	16		94.595	12
	94.653	11		94.653	15		94.653	16		94.653	12
	94.71	11		94.71	15		94.71	16		94.71	12
	94.767	11		94.767	15		94.767	16		94.767	12
	94.825	11		94.825	15		94.825	16		94.825	12
	94.882	11		94.882	15		94.882	16		94.882	12
	94.939	16		94.939	9		94.939	15		94.939	10
	94.996	16		94.996	9		94.996	15		94.996	10
	95.054	16		95.054	9		95.054	15		95.054	10
	95.111	16		95.111	9		95.111	15		95.111	10
	95.168	19		95.168	8		95.168	12		95.168	15
	95.226	19		95.226	8		95.226	12		95.226	15
	95.283	19		95.283	8		95.283	12		95.283	15
	95.34	19		95.34	8		95.34	12		95.34	15
	95.397	11		95.397	13		95.397	12		95.397	17
	95.455	11		95.455	13		95.455	12		95.455	17
	95.512	11		95.512	13		95.512	12		95.512	17
	95.569	11		95.569	13		95.569	12		95.569	17
	95.627	11		95.627	13		95.627	12		95.627	17
	95.684	11		95.684	13		95.684	12		95.684	17
	95.741	11		95.741	13		95.741	12		95.741	17
	95.799	11		95.799	13		95.799	12		95.799	17
	95.856	17		95.856	16		95.856	19		95.856	13
	95.913	17		95.913	16		95.913	19		95.913	13
	95.97	17		95.97	16		95.97	19		95.97	13
	96.028	17		96.028	16		96.028	19		96.028	13
	96.085	17		96.085	16		96.085	19		96.085	13
	96.142	17		96.142	16		96.142	19		96.142	13
	96.2	17		96.2	16		96.2	19		96.2	13
	96.257	17		96.257	16		96.257	19		96.257	13
	96.314	10		96.314	9		96.314	15		96.314	14
	96.372	10		96.372	9		96.372	15		96.372	14
	96.429	10		96.429	9		96.429	15		96.429	14
	96.486	10		96.486	9		96.486	15		96.486	14
	96.543	10		96.543	9		96.543	15		96.543	14
	96.601	10		96.601	9		96.601	15		96.601	14
	96.658	10		96.658	9		96.658	15		96.658	14
	96.715	10		96.715	9		96.715	15		96.715	14
	96.773	7		96.773	16		96.773	15		96.773	7
	96.83	7		96.83	16		96.83	15		96.83	7
	96.887	7		96.887	16		96.887	15		96.887	7
	96.944	7		96.944	16		96.944	15		96.944	7
	97.002	7		97.002	16		97.002	15		97.002	7
	97.059	7		97.059	16		97.059	15		97.059	7
	97.116	7		97.116	16		97.116	15		97.116	7
	97.174	7		97.174	16		97.174	15		97.174	7
	97.231	7		97.231	16		97.231	15		97.231	7
	97.288	16		97.288	13		97.288	13		97.288	12
	97.346	16		97.346	13		97.346	13		97.346	12
	97.403	16		97.403	13		97.403	13		97.403	12
	97.46	16		97.46	13		97.46	13		97.46	12
	97.517	16		97.517	13		97.517	13		97.517	12
	97.575	16		97.575	13		97.575	13		97.575	12
	97.632	16		97.632	13		97.632	13		97.632	12
	97.689	16		97.689	13		97.689	13		97.689	12
	97.747	29		97.747	7		97.747	17		97.747	9
	97.804	29		97.804	7		97.804	17		97.804	9
	97.861	29		97.861	7		97.861	17		97.861	9
	97.918	29		97.918	7		97.918	17		97.918	9
	97.976	29		97.976	7		97.976	17		97.976	9
	98.033	29		98.033	7		98.033	17		98.033	9
	98.09	29		98.09	7		98.09	17		98.09	9
	98.148	29		98.148	7		98.148	17		98.148	9
	98.205	14		98.205	16		98.205	16		98.205	5
	98.262	14		98.262	16		98.262	16		98.262	5
	98.32	14		98.32	16		98.32	16		98.32	5
	98.377	14		98.377	16		98.377	16		98.377	5
	98.434	14		98.434	16		98.434	16		98.434	5
	98.491	14		98.491	16		98.491	16		98.491	5
	98.549	14		98.549	16		98.549	16		98.549	5
	98.606	14		98.606	16		98.606	16		98.606	5
	98.663	8		98.663	16		98.663	12		98.663	11
	98.721	8		98.721	16		98.721	12		98.721	11
	98.778	8		98.778	16		98.778	12		98.778	11
	98.835	8		98.835	16		98.835	12		98.835	11
	98.893	8		98.893	16		98.893	12		98.893	11
	98.95	8		98.95	16		98.95	12		98.95	11
	99.007	10		99.007	13		99.007	13		99.007	7
	99.064	10		99.064	13		99.064	13		99.064	7
	99.122	10		99.122	13		99.122	13		99.122	7
	99.179	15		99.179	7		99.179	15		99.179	8
	99.236	15		99.236	7		99.236	15		99.236	8
	99.294	15		99.294	7		99.294	15		99.294	8
	99.351	15		99.351	7		99.351	15		99.351	8
	99.408	15		99.408	7		99.408	15		99.408	8
	99.465	15		99.465	7		99.465	15		99.465	8
	99.523	15		99.523	7		99.523	15		99.523	8
	99.58	15		99.58	7		99.58	15		99.58	8
	99.637	19		99.637	11		99.637	19		99.637	10
	99.695	19		99.695	11		99.695	19		99.695	10
	99.752	19		99.752	11		99.752	19		99.752	10
	99.809	19		99.809	11		99.809	19		99.809	10
	99.867	19		99.867	11		99.867	19		99.867	10
	99.924	19		99.924	11		99.924	19		99.924	10
	99.981	19		99.981	11		99.981	19		99.981	10
	100.04	19		100.04	11		100.04	19		100.04	10
	100.1	4		100.1	10		100.1	21		100.1	7
	100.15	4		100.15	10		100.15	21		100.15	7
	100.21	4		100.21	10		100.21	21		100.21	7
	100.27	4		100.27	10		100.27	21		100.27	7
	100.32	4		100.32	10		100.32	21		100.32	7
	100.38	4		100.38	10		100.38	21		100.38	7
	100.44	4		100.44	10		100.44	21		100.44	7
	100.5	4		100.5	10		100.5	21		100.5	7
	100.55	7		100.55	16		100.55	16		100.55	11
	100.61	7		100.61	16		100.61	16		100.61	11
	100.67	7		100.67	16		100.67	16		100.67	11
	100.73	7		100.73	16		100.73	16		100.73	11
	100.78	7		100.78	16		100.78	16		100.78	11
	100.84	7		100.84	16		100.84	16		100.84	11
	100.9	7		100.9	16		100.9	16		100.9	11
	100.96	7		100.96	16		100.96	16		100.96	11
	101.01	7		101.01	16		101.01	16		101.01	11
	101.07	13		101.07	14		101.07	16		101.07	13
	101.13	13		101.13	14		101.13	16		101.13	13
	101.18	13		101.18	14		101.18	16		101.18	13
	101.24	13		101.24	14		101.24	16		101.24	13
	101.3	13		101.3	14		101.3	16		101.3	13
	101.36	13		101.36	14		101.36	16		101.36	13
	101.41	13		101.41	14		101.41	16		101.41	13
	101.47	13		101.47	14		101.47	16		101.47	13
	101.53	31		101.53	15		101.53	17		101.53	13
	101.59	37		101.59	19		101.59	13		101.59	12
	101.64	37		101.64	19		101.64	13		101.64	12
	101.7	37		101.7	19		101.7	13		101.7	12
	101.76	37		101.76	19		101.76	13		101.76	12
	101.81	37		101.81	19		101.81	13		101.81	12
	101.87	37		101.87	19		101.87	13		101.87	12
	101.93	37		101.93	19		101.93	13		101.93	12
	101.99	38		101.99	19		101.99	17		101.99	10
	102.04	38		102.04	19		102.04	17		102.04	10
	102.1	38		102.1	19		102.1	17		102.1	10
	102.16	38		102.16	19		102.16	17		102.16	10
	102.22	38		102.22	19		102.22	17		102.22	10
	102.27	38		102.27	19		102.27	17		102.27	10
	102.33	38		102.33	19		102.33	17		102.33	10
	102.39	38		102.39	19		102.39	17		102.39	10
	102.44	34		102.44	14		102.44	17		102.44	9
	102.5	34		102.5	14		102.5	17		102.5	9
	102.56	34		102.56	14		102.56	17		102.56	9
	102.62	34		102.62	14		102.62	17		102.62	9
	102.67	34		102.67	14		102.67	17		102.67	9
	102.73	34		102.73	14		102.73	17		102.73	9
	102.79	34		102.79	14		102.79	17		102.79	9
	102.85	34		102.85	14		102.85	17		102.85	9
	102.9	34		102.9	14		102.9	17		102.9	9
	102.96	10		102.96	10		102.96	18		102.96	14
	103.02	10		103.02	10		103.02	18		103.02	14
	103.08	10		103.08	10		103.08	18		103.08	14
	103.13	10		103.13	10		103.13	18		103.13	14
	103.19	10		103.19	10		103.19	18		103.19	14
	103.25	10		103.25	10		103.25	18		103.25	14
	103.3	10		103.3	10		103.3	18		103.3	14
	103.36	10		103.36	10		103.36	18		103.36	14
	103.42	6		103.42	10		103.42	12		103.42	22
	103.48	6		103.48	10		103.48	12		103.48	22
	103.53	6		103.53	10		103.53	12		103.53	22
	103.59	6		103.59	10		103.59	12		103.59	22
	103.65	6		103.65	10		103.65	12		103.65	22
	103.71	11		103.71	11		103.71	16		103.71	10
	103.76	11		103.76	11		103.76	16		103.76	10
	103.82	11		103.82	11		103.82	16		103.82	10
	103.88	15		103.88	19		103.88	17		103.88	6
	103.93	15		103.93	19		103.93	17		103.93	6
	103.99	15		103.99	19		103.99	17		103.99	6
	104.05	15		104.05	19		104.05	17		104.05	6
[truncated: 1,505 more rows]

## Sheet: Supplementary Fig. 9 
	Supplementary Figure 9
	Temperature	E'		Temperature	E'		Temperature	E'		Temperature	E'		Temperature	E'		Temperature	E'			Temperature	E'		Temperature	E'
	oC	Pa		oC	Pa		oC	Pa		oC	Pa		oC	Pa		oC	Pa			oC	Pa		oC	Pa
Ctotal (wt.%)		7.1			4.9			2.8			1.7			small-GO			neat PBDT				PBDI-GO			PBDI
	99.2736	30903800000		99.3819	21200900000		98.1643	11625800000		99.0979	8227480000		97.175	9674100000		98.9326	10466400000			98.8096	9394400000		97.5668	8271760000
	101.343	31143500000		101.434	21423000000		100.286	11637600000		101.283	8235830000		100.378	9659600000		100.971	10475100000			100.888	9398150000		99.65	8279800000
	103.466	31260100000		103.507	21551600000		102.39	11645000000		103.624	8245520000		102.871	9781550000		103.094	10469500000			102.99	9401420000		101.623	8290740000
	105.512	31162200000		105.533	21772700000		104.494	11688000000		106.326	8256230000		105.01	9814190000		105.146	10506400000			105.097	9400370000		103.629	8304010000
	107.64	31552100000		107.624	21944400000		106.595	11703300000		109.409	8267850000		107.858	9830190000		107.094	10495600000			107.182	9398650000		105.711	8323200000
	109.764	31837500000		109.716	22089600000		108.658	11736400000		111.981	8280340000		109.653	9819870000		109.37	10527100000			109.256	9408190000		107.726	8346460000
	111.945	31676800000		111.833	22293700000		110.765	11732500000		113.502	8293520000		111.785	9831030000		111.243	10533100000			111.422	9419800000		109.793	8376770000
	114.004	31875800000		114.015	22631900000		112.898	11756700000		114.87	8307260000		113.892	9781920000		113.303	10551500000			113.524	9413940000		111.854	8406280000
	116.067	31940000000		116.19	22306800000		114.977	11822900000		116.463	8321590000		116.068	9810280000		115.29	10559700000			115.613	9423200000		113.961	8434990000
	118.122	32306300000		118.344	22977600000		117.087	11784700000		118.36	8336320000		118.205	9873370000		117.4	10580700000			117.69	9427140000		116.084	8468100000
	120.165	32401700000		120.589	22944000000		119.135	11830300000		120.361	8351470000		120.339	9959940000		119.563	10594700000			119.769	9430360000		118.222	8500800000
	122.219	32532000000		122.739	23407300000		121.191	11847000000		122.385	8366930000		122.477	9992460000		121.657	10597100000			121.916	9422190000		120.31	8530850000
	124.29	32603900000		124.758	23603000000		123.24	11889600000		124.394	8382690000		124.628	10021300000		123.809	10614700000			124.031	9398390000		122.403	8557770000
	126.4	32684000000		126.871	23390300000		125.315	11917500000		126.449	8398670000		126.763	10042600000		125.921	10640200000			126.109	9385940000		124.445	8581000000
	128.482	32591200000		128.989	23717000000		127.431	11866700000		128.51	8414980000		128.905	10067900000		128.06	10647700000			128.247	9377670000		126.494	8601430000
	130.629	32703100000		130.999	23737400000		129.516	11813300000		130.579	8431460000		130.988	10090900000		130.169	10664900000			130.347	9371790000		128.623	8617990000
	132.683	32813500000		132.983	23764000000		131.649	11876700000		132.695	8447900000		130.988	10120100000		132.326	10682400000			132.455	9365040000		130.702	8633190000
	134.827	32941200000		134.981	24013200000		133.743	11822600000		134.771	8464350000		131.385	10147800000		134.392	10682400000			134.515	9356870000		132.792	8643140000
	136.917	32830100000		136.987	24286000000		135.865	11906600000		136.912	8480870000		131.752	10172700000		136.485	10695800000			136.643	9352110000		134.843	8653000000
	139.154	33100900000		139.089	24488500000		137.968	11796100000		139.007	8497340000		132.135	10196000000		138.573	10704300000			138.71	9341460000		136.946	8658140000
	141.357	32590400000		141.17	24385900000		140.138	11899800000		141.129	8513730000		132.487	10226100000		140.641	10713400000			140.761	9329130000		139.004	8662410000
	143.557	33071000000		143.293	24507800000		142.409	11889500000		143.19	8529980000		144.963	10253200000		142.763	10719100000			142.863	9316140000		141.09	8660420000
	145.799	33215900000		145.403	24618300000		144.615	11899400000		145.293	8546070000		145.327	10284000000		144.82	10731700000			144.882	9310810000		143.18	8654140000
	148.022	33234400000		147.504	24923500000		146.82	11848900000		147.378	8561760000		147.471	10310200000		146.9	10739300000			146.955	9293680000		145.328	8641260000
	150.063	33120800000		149.623	24804300000		148.941	11894200000		149.505	8577010000		149.605	10336600000		148.937	10746500000			149.072	9279570000		147.4	8629160000
	152.123	33233200000		151.672	25111400000		151.076	11809000000		151.553	8591730000		151.759	10368900000		151.005	10740800000			151.126	9266740000		149.471	8621800000
	154.038	33318500000		153.778	25199300000		153.208	11777900000		153.668	8606040000		153.898	10383400000		153.147	10746800000			153.145	9259470000		151.594	8616960000
	155.999	33157500000		155.846	25007200000		155.27	11789700000		155.804	8619950000		156.035	10410400000		155.283	10753700000			155.2	9247510000		153.683	8616700000
	157.963	33370000000		157.931	25135000000		157.233	11769600000		157.892	8633530000		158.178	10431800000		157.353	10749800000			157.272	9227420000		155.769	8623920000
	160.005	33416200000		160.013	25165400000		159.399	11830500000		159.996	8646630000		160.289	10454300000		159.43	10763200000			159.367	9223760000		157.898	8636540000
	162.1	33430600000		162.126	25407600000		161.353	11737200000		162.23	8659250000		162.443	10479200000		161.503	10761300000			161.465	9208100000		160.003	8659190000
	164.179	33383000000		164.222	25447500000		163.32	11769500000		164.464	8671250000		164.555	10499800000		163.558	10766200000			163.517	9203410000		162.281	8685110000
	166.315	33377000000		166.34	25254200000		165.305	11777000000		166.509	8682560000		166.73	10521600000		165.706	10777600000			165.597	9192820000		165.028	8719580000
	168.367	33369100000		168.436	25444500000		167.314	11826400000		168.495	8693110000		168.875	10549400000		167.846	10796600000			167.705	9187000000		167.936	8759980000
	170.485	33208200000		170.555	25351000000		169.405	11764300000		170.516	8703030000		171.01	10570700000		169.895	10811700000			169.78	9171960000		170.696	8826260000
	172.614	33187400000		172.653	25567300000		171.527	11846900000		172.502	8712310000		173.142	10585800000		172.008	10820800000			171.855	9159220000		173.095	8898890000
	174.717	33278300000		174.783	25559700000		173.649	11824300000		174.597	8720900000		175.285	10603900000		174.077	10827500000			173.972	9139280000		174.546	8981630000
	176.772	33266100000		176.853	25587000000		175.718	11809400000		176.67	8728800000		177.414	10620600000		176.15	10842700000			176.021	9142780000		176.106	9067470000
	178.904	33255500000		179.115	25402300000		177.792	11827400000		178.798	8735970000		179.568	10633200000		178.215	10850600000			178.14	9125370000		177.748	9160280000
	181.008	32865300000		181.885	25421200000		179.906	11880400000		180.932	8742300000		181.681	10645300000		180.35	10861200000			180.243	9112470000		179.376	9258810000
	183.096	33120400000		184.506	25459700000		182.015	11818200000		182.999	8747750000		183.841	10651600000		182.434	10866000000			182.325	9104290000		181.264	9360270000
	185.159	33138500000		187.021	25445000000		184.089	11910400000		185.06	8752330000		185.984	10665000000		184.539	10876100000			184.383	9114990000		183.205	9463740000
	187.285	33089500000		188.449	25339200000		186.202	11893100000		187.138	8756110000		188.126	10667100000		186.67	10887800000			186.437	9098960000		185.179	9558880000
	189.399	32804300000		190.02	25414700000		188.313	11920700000		189.245	8759070000		190.263	10672800000		188.74	10901200000			188.565	9101470000		187.168	9655650000
	191.463	32959400000		191.916	25424200000		190.376	11990800000		191.336	8761200000		192.408	10679900000		191.043	10907600000			190.673	9068840000		189.307	9747800000
	193.592	32795000000		194.057	25355100000		192.492	11925100000		193.436	8762480000		194.532	10666100000		193.033	10915700000			192.758	9059460000		191.387	9835710000
	195.683	32847400000		195.972	25383000000		194.635	11910500000		195.554	8762920000		196.677	10657500000		195.046	10926400000			194.816	9047480000		193.446	9921610000
	197.791	32747700000		197.9	25385500000		196.687	11932400000		197.636	8762550000		198.813	10643900000		197.439	10933200000			196.917	9077290000		195.556	9998810000
	199.866	32727500000		199.959	25355700000		198.815	11923800000		199.696	8761360000		200.94	10642500000		199.506	10931800000			199.011	9058520000		197.678	10078700000
	201.934	32676800000		202.068	25490900000		200.954	11933200000		201.828	8759370000		203.101	10628500000		201.515	10951500000			201.094	9009960000		199.799	10155200000
	204.047	33041100000		204.166	25523800000		203.072	11930800000		203.897	8756600000		205.183	10622600000		203.675	10950600000			203.195	8980280000		201.894	10230700000
	206.307	33081200000		206.239	25566200000		205.11	11918200000		205.982	8753040000		207.388	10605100000		205.743	10951200000			205.279	8979320000		203.959	10284500000
	208.432	33099200000		208.335	25562700000		207.211	11940000000		208.093	8748740000		209.526	10597000000		207.901	10959200000			207.379	8976410000		206.061	10332300000
	210.531	33095700000		210.431	25615300000		209.375	11906100000		210.184	8743710000		211.646	10591700000		210.007	10976300000			209.428	8955150000		208.198	10378200000
	212.539	33079200000		212.536	25594000000		211.481	11944600000		212.292	8737960000		213.806	10582400000		211.931	10974800000			211.551	8940340000		210.264	10425600000
	214.578	33136600000		214.651	25645900000		213.523	11955300000		214.489	8731520000		215.941	10569200000		214.148	10980100000			213.64	8936760000		212.37	10466900000
	216.691	33064900000		216.744	25555200000		215.601	11954900000		217.695	8724410000		218.079	10520200000		216.127	10971400000			215.68	8906140000		214.462	10505000000
	218.779	33125500000		218.824	25672300000		217.718	11963100000		220.255	8716660000		220.224	10500900000		218.209	10985300000			217.774	8877880000		216.571	10537600000
	220.977	33105500000		220.934	25677800000		219.788	12007400000		222.595	8708250000		222.361	10485800000		220.258	10984000000			219.857	8859900000		218.657	10568900000
	222.985	33064200000		223.03	25701600000		221.871	11948400000		223.955	8699220000		224.492	10487900000		222.344	10984400000			221.97	8848390000		220.735	10602200000
	225.147	33090000000		225.131	25697500000		223.983	11920600000		225.493	8689530000		226.572	10485500000		224.447	10984900000			224.051	8831340000		222.838	10631000000
	227.506	33081300000		227.222	25720500000		226.077	12003600000		227.297	8679220000		228.754	10473900000		226.551	10975100000			226.139	8816930000		224.928	10660900000
	230.301	33044800000		229.312	25699100000		228.167	12047300000		229.174	8668250000		230.916	10462500000		228.654	10972300000			228.221	8795060000		227.047	10688500000
	232.58	32982800000		231.375	25690300000		230.293	11923400000		231.159	8656630000		233.02	10450000000		230.734	10983500000			230.332	8791620000		229.177	10716900000
	234.375	32943800000		233.49	25696400000		232.386	11992400000		233.195	8644340000		235.184	10427700000		232.827	10961500000			232.467	8772590000		231.263	10743900000
	236.069	32976700000		235.594	25677100000		234.493	11966800000		235.309	8631390000		237.354	10398300000		234.919	10952600000			234.612	8758550000		233.43	10769700000
	237.913	32968800000		237.686	25636400000		236.615	11955200000		237.391	8617750000		239.431	10372700000		237.031	10951400000			236.688	8749070000		235.452	10796200000
	239.8	32908900000		239.795	25616900000		238.806	11933600000		239.474	8603450000		241.622	10357600000		239.125	10928600000			238.704	8745760000		237.59	10820300000
	241.848	32925900000		241.913	25604700000		240.884	11938400000		241.566	8588500000		243.788	10326500000		241.253	10941200000			240.801	8723830000		239.648	10844300000
	243.919	32909800000		243.992	25592600000		242.987	11970400000		243.68	8572890000		245.887	10310400000		243.4	10916000000			242.878	8704190000		241.72	10869900000
	246.016	32851800000		246.075	25575300000		245.125	11936000000		245.772	8556650000		248.03	10281400000		245.555	10915700000			244.976	8693060000		243.836	10889500000
	248.108	32837200000		248.149	25530300000		247.209	11862700000		247.857	8539780000		250.109	10254800000		247.626	10900600000			247.212	8664680000		245.904	10907700000
	250.197	32773100000		250.247	25500800000		249.288	11902800000		249.95	8522290000		252.309	10231200000		249.71	10892400000			249.26	8657460000		248.031	10924200000
	252.284	32787200000		252.357	25479800000		251.344	11865500000		252.049	8504200000		254.407	10199500000		251.839	10875200000			251.229	8640300000		250.137	10939400000
	254.382	32724800000		254.49	25409600000		253.489	11890800000		254.133	8485540000		256.554	10182300000		253.992	10858200000			253.286	8610900000		252.219	10956200000
	256.462	32723100000		256.623	25440700000		255.509	11860000000		256.211	8466340000		258.763	10153800000		255.971	10867700000			255.34	8589040000		254.293	10971800000
	258.55	32725700000		258.741	25418700000		257.607	11902200000		258.309	8446660000		260.926	10133200000		258.153	10819400000			257.45	8573440000		256.382	10984600000
	260.676	32653400000		260.839	25387900000		259.657	11868900000		260.395	8426610000		263.005	10119800000		260.187	10807400000			259.534	8556310000		258.476	10994300000
	262.774	32687600000		262.973	25353600000		261.756	11813100000		262.584	8406270000		265.156	10092400000		262.237	10778000000			261.645	8543040000		260.581	11001000000
	264.864	32651200000		265.047	25359800000		263.822	11838000000		264.653	8385880000		267.312	10082700000		264.294	10780700000			263.699	8529890000		262.668	11004400000
	266.958	32681700000		267.108	25308200000		265.906	11826400000		266.694	8365650000		269.477	10057800000		266.352	10764200000			265.767	8499060000		264.745	11005200000
	269.087	32614300000		269.15	25307200000		268.014	11815800000		268.739	8345740000		271.511	10040100000		268.437	10732100000			267.858	8470260000		266.862	11006700000
	271.217	32625200000		271.21	25279000000		270.105	11834900000		270.84	8326400000		273.723	10025900000		270.492	10705200000			269.947	8463180000		268.958	11002000000
	273.292	32627200000		273.283	25241200000		272.242	11758400000		272.907	8307700000		275.838	10011700000		272.587	10682700000			272.039	8434910000		271.08	11002700000
	275.342	32603500000		275.386	25239100000		274.326	11780300000		275.01	8289770000		277.935	9984840000		274.688	10651500000			274.109	8412950000		273.172	11001900000
	277.434	32579600000		277.472	25197200000		276.432	11798400000		277.113	8272650000		280.134	9974510000		276.817	10650500000			276.204	8393030000		275.293	10999900000
	279.538	32580700000		279.568	25213700000		278.539	11741600000		279.193	8256450000		282.21	9954690000		278.902	10645900000			278.267	8361360000		277.486	10999600000
	281.599	32595300000		281.637	25196500000		280.628	11695100000		281.261	8241210000		284.377	9933380000		281.049	10606800000			280.357	8334550000		280.538	10997500000
	283.745	32625200000		283.733	25197500000		282.729	11726800000		283.357	8226880000		286.557	9919790000		283.128	10543800000			282.433	8309570000		282.991	10993900000
	285.9	32669300000		285.879	25165300000		284.832	11648000000		285.676	8213390000		288.646	9894410000		285.238	10522500000			284.507	8297690000		284.837	10988300000
	288.026	32697100000		287.965	25026900000		286.916	11662900000		287.644	8200530000		290.865	9857150000		287.324	10540300000			286.585	8268740000		286.321	10982600000
	290.028	32670300000		290.061	24872400000		289.023	11596400000		289.696	8188150000		292.974	9830680000		289.424	10495800000			288.693	8260140000		288.09	10971000000
	292.098	32614800000		292.203	24697200000		291.091	11553000000		291.79	8176110000		295.067	9789960000		291.518	10458500000			290.761	8223900000		290.051	10959000000
	294.169	32570200000		294.276	24581900000		293.24	11646600000		293.862	8164200000		297.205	9751560000		293.619	10436100000			292.849	8192950000		292.085	10945600000
	296.256	32554000000		296.325	24577200000		295.301	11688500000		295.971	8152430000		299.435	9716920000		295.738	10427400000			294.95	8177720000		294.122	10930800000
	298.369	32534800000		298.436	24574700000		297.408	11590100000		298.302	8140650000		301.477	9665170000		297.815	10367100000			297.068	8136070000		296.214	10919500000
	300.472	32471800000		300.527	24501300000		299.506	11621200000		300.571	8128900000		303.629	9609260000		299.908	10355000000			299.164	8099530000		298.285	10906700000
	302.57	32479700000		302.648	24448400000		301.631	11580300000		302.43	8117140000		305.791	9585000000		302.007	10280000000			301.325	8053130000		300.372	10894700000
	304.678	32403100000		304.735	24350900000		303.714	11578700000		304.406	8105300000		307.952	9534180000		304.086	10304400000			303.456	8031590000		302.488	10877200000
	306.743	32538900000		306.82	24280300000		305.769	11481700000		306.427	8093400000		310.123	9502390000		306.174	10229600000			305.757	7996490000		304.574	10864300000
	308.832	32360000000		308.889	24228000000		307.893	11545300000		308.488	8081380000		312.221	9462420000		308.264	10210100000			308.197	7955360000		306.669	10840400000
	310.913	32324600000		310.986	24179700000		310.048	11479200000		310.544	8069280000		314.344	9410890000		310.342	10202200000			310.493	7934720000		308.795	10818200000
	313.008	32295600000		313.078	24137100000		312.118	11438900000		312.648	8057020000		316.512	9368110000		312.409	10138700000			312.505	7902490000		310.876	10791300000
	315.094	32312800000		315.18	24054400000		314.188	11403600000		314.768	8044600000		318.722	9319040000		314.507	10104600000			314.248	7850870000		312.941	10763700000
	317.23	32291900000		317.285	24007600000		316.351	11443900000		316.862	8032040000		320.776	9296330000		316.612	10064100000			316.054	7814250000		315.016	10736900000
	319.275	32242700000		319.394	24009100000		318.436	11447500000		318.942	8019270000		322.932	9260130000		318.714	10019200000			317.983	7798640000		317.232	10706900000
	321.348	32235700000		321.488	23968000000		320.494	11336900000		321.03	8006390000		325.121	9227940000		320.776	9976770000			320.005	7742940000		319.231	10680500000
	323.425	32237600000		323.574	23932200000		322.552	11298700000		323.114	7993190000		327.224	9217900000		322.866	9960760000			322.079	7670900000		321.378	10650600000
	325.59	32176100000		325.658	23912200000		324.642	11298600000		325.198	7979710000		329.374	9233410000		324.978	9906610000			324.184	7646010000		323.491	10622700000
	327.69	32133200000		327.748	23864600000		326.77	11256800000		327.259	7965930000		331.551	9347650000		327.033	9852720000			326.25	7619490000		325.543	10588700000
	330.101	32102700000		329.823	23823900000		328.911	11165000000		329.406	7951860000		333.667	9452180000		329.094	9809570000			328.324	7581420000		327.597	10559600000
	332.458	32025800000		331.902	23783300000		330.995	11146200000		331.489	7937540000		335.761	9529700000		331.177	9776120000			330.399	7540970000		329.638	10526800000
	334.517	31969700000		333.976	23739200000		333.067	11155800000		333.551	7923030000		337.914	9652300000		333.245	9721850000			332.47	7507100000		331.697	10492200000
	336.428	31926800000		336.107	23666300000		335.316	11082200000		335.584	7908400000		340.126	9650810000		335.359	9689080000			334.584	7474820000		333.789	10460000000
	338.346	31880700000		338.255	23647000000		337.817	11032700000		337.64	7893750000		342.189	9686400000		337.449	9640490000			336.664	7421990000		335.862	10427200000
	340.304	31809200000		340.362	23577900000		339.989	11013500000		339.743	7879180000		344.346	9686780000		339.504	9588430000			338.726	7375490000		337.929	10395300000
	342.312	31769700000		342.434	23506300000		342.128	10947600000		341.819	7864660000		346.466	9687550000		341.607	9549640000			340.806	7344910000		340.031	10364700000
	344.363	31662400000		344.646	23443300000		344.207	10927500000		343.908	7850280000		348.643	9677360000		343.705	9476450000			342.896	7334740000		342.113	10331000000
	346.46	31568900000		346.992	23350800000		346.008	10891900000		345.986	7836050000		350.761	9666020000		345.774	9452340000			345.021	7272430000		344.185	10297600000
	348.519	31492100000		349.181	23306200000		347.899	10847300000		348.046	7822090000		352.88	9626360000		347.869	9406420000			347.106	7230210000		346.271	10266000000
	350.599	31440100000		351.433	23263600000		349.935	10830900000		350.191	7808320000		355.033	9594640000		349.959	9336660000			349.16	7217640000		348.359	10232800000
	352.722	31321500000		353.663	23192300000		352.026	10847500000		352.298	7794880000		357.159	9567810000		352.033	9299800000			351.224	7181180000		350.441	10196000000
	354.793	31264900000		355.842	23120600000		354.084	10804100000		354.389	7781630000		359.332	9526960000		354.134	9251690000			353.258	7162400000		352.505	10162000000
	356.882	31196100000		357.554	23038700000		356.152	10744600000		356.48	7768740000		361.51	9496420000		356.319	9201050000			355.388	7118180000		354.578	10122800000
	359	31079400000		359.467	22994500000		358.208	10688200000		358.561	7756340000		363.593	9483860000		358.403	9138120000			357.501	7065810000		356.708	10087600000
	361.122	31022400000		361.404	22946300000		360.307	10660300000		360.782	7744170000		365.749	9411570000		360.483	9081970000			359.574	7047190000		358.842	10048400000
	363.257	30927800000		363.419	22840600000		362.394	10627300000		363.079	7732310000		367.886	9432180000		362.52	9033640000			361.698	7015680000		361.002	10015900000
	365.366	30836900000		365.481	22790200000		364.51	10575700000		364.996	7720670000		370.036	9420350000		364.697	8988860000			363.774	6995010000		363.071	9977590000
	367.446	30712300000		367.579	22685300000		366.691	10551200000		366.948	7709310000		372.171	9362760000		367.157	8907860000			365.815	6960140000		365.44	9945060000
	369.517	30667900000		369.655	22632200000		368.72	10499700000		368.971	7698110000		374.313	9364960000		369.203	8836160000			367.944	6928480000		367.606	9908990000
	371.606	30570300000		371.791	22542900000		370.803	10443200000		371.023	7686910000		376.441	9300510000		371.069	8811210000			370.075	6886980000		369.89	9875540000
	373.757	30452800000		373.907	22473800000		372.89	10416200000		373.105	7675480000		378.601	9289580000		373.019	8762370000			372.136	6829540000		372.064	9834810000
	375.886	30368100000		376.033	22380700000		374.955	10389300000		375.189	7663730000		380.708	9224020000		375.035	8722450000			374.166	6773670000		373.864	9797230000
	377.927	30290400000		378.193	22286400000		377.101	10327700000		377.286	7651600000		382.892	9182580000		377.092	8640760000			376.229	6727740000		375.985	9749170000
	380.013	30162600000		380.307	22175900000		379.219	10337700000		379.359	7638660000		384.99	9187220000		379.162	8587120000			378.333	6683430000		377.93	9704060000
	382.123	30016700000		382.391	22113900000		381.369	10275100000		381.441	7624770000		387.124	9125330000		381.244	8538150000			380.409	6606200000		379.832	9654250000
	384.186	29888500000		384.426	21995100000		383.478	10281600000		383.537	7610120000		389.284	9126420000		383.373	8480620000			382.52	6530960000		381.806	9602920000
	386.288	29789000000		386.516	21937500000		385.577	10196900000		385.62	7594290000		391.435	9022220000		385.513	8422850000			384.616	6451550000		383.832	9545370000
	388.377	29664500000		388.654	21821500000		387.624	10143200000		387.734	7577550000		393.552	9032200000		387.645	8352790000			386.739	6368870000		385.98	9484060000
	390.514	29507600000		390.794	21716000000		389.711	10134400000		389.848	7559640000		395.709	8966460000		389.747	8266770000			388.79	6261230000		388.112	9407520000
	392.567	29378100000		392.911	21612700000		391.747	10048700000		391.944	7540870000		397.833	8964760000		391.749	8226580000			390.897	6171850000		390.216	9328740000
	394.744	29237900000		395.053	21484100000		393.849	10032700000		394.042	7521200000		399.993	8911360000		393.834	8163640000			392.967	6069880000		392.328	9227850000
	396.828	29118100000		397.073	21381400000		395.995	9993630000		396.15	7501120000					395.891	8115410000			395.058	5964820000		394.442	9114430000
	398.862	29013000000		399.115	21302300000		398.18	9973130000		398.222	7480370000					398.044	8060880000			397.131	5852860000		396.521	8981740000
	401.007	28844800000		401.171	21210000000		400.26	9913910000		400.298	7459440000					400.128	7993530000			399.279	5693100000		398.527	8834110000
	403.077	28701900000		403.257	21069100000		402.315	9818830000		402.395	7438380000					402.238	7929920000			401.403	5572790000		400.64	8665030000
	405.165	28557900000		405.346	20930400000		404.388	9773830000		404.46	7417350000					404.321	7854230000			403.463	5403760000		402.669	8478650000
																406.385	7803570000			405.701	5239000000		404.91	8275820000
	--	--
	--	--
	--	--
	--	--
	--	--
	--	--
	--	--
	--	--
	--	--
	--	--
	--	--
	--	--
	--	--
	--	--
	--	--
	--	--
	--	--
	--	--
	--	--
	--	--
	--	--
	--	--

## Sheet: Supplementary Fig. 10c
	Supplementary Figure 10c
Strain (%)	Stress (MPa)	Strain (%)	Stress (MPa)	Strain (%)	Stress (MPa)	Strain (%)	Stress (MPa)	Strain (%)	Stress (MPa)	Strain (%)	Stress (MPa)			Strain (%)	Stress (MPa)	Strain (%)	Stress (MPa)	Strain (%)	Stress (MPa)	Strain (%)	Stress (MPa)	Strain (%)	Stress (MPa)
	PBDT		PBDT		PBDT		PBDT		PBDT		PBDT				PBDT+GO		PBDT+GO		PBDT+GO		PBDT+GO		PBDT+GO
0.000976659	-466284	0.000304721	-239564	-0.000294728	1973950	0.000579003	-83655.5	-0.000107324	3410.32	0.00657	-997127			-0.000214473	-446404	0.000204239	-115353	0.000126151	-267513	-5.81868e-05	-6214.36	0.00252	-1385800
0.01586	-2238910	0.00838	-1450560	-0.000147364	1932810	0.01936	-2569940	0.00192	-490680	0.02437	-3580940			0.000116985	-703555	0.000855857	-276701	0.00082483	-430272	0.000834011	-158354	0.02355	-6923590
0.03541	-4765940	0.02105	-3605970	0.000216134	1835340	0.04077	-5642560	0.01507	-2583390	0.03872	-5768430			0.00385	-1907150	0.00946	-2276490	0.00175	-627945	0.01	-1663110	0.0385	-12150900
0.05536	-7448550	0.03279	-5592810	0.000933305	1723700	0.05629	-8046800	0.02845	-4879780	0.05226	-7806900			0.02131	-6806060	0.02068	-6448030	0.0035	-1552450	0.02506	-5647810	0.05052	-16268200
0.07049	-9642400	0.04726	-8098780	0.00205	1337300	0.06909	-9952110	0.0448	-7658970	0.06765	-10173000			0.04258	-13716700	0.03279	-11067900	0.0224	-6592690	0.03708	-9876070	0.06311	-20431000
0.08236	-11345200	0.06753	-11555300	0.01292	-172264	0.08191	-11920000	0.0649	-11130400	0.08677	-13068100			0.06004	-20161900	0.04914	-17209900	0.04312	-13984800	0.04843	-14095900	0.07853	-25761900
0.09378	-13045600	0.08996	-15493600	0.02943	-2622320	0.09866	-14498500	0.08646	-14816300	0.10725	-16103900			0.07382	-25130700	0.07011	-25077600	0.06025	-20838000	0.06354	-19621800	0.09912	-32629200
0.10915	-15362400	0.1073	-18767900	0.0502	-5819820	0.12049	-17834500	0.10502	-18029500	0.12378	-18723200			0.08515	-29421200	0.08937	-32770600	0.07281	-26085800	0.08475	-27205200	0.12021	-39550700
0.13036	-18515200	0.12062	-21234600	0.06999	-8857310	0.14117	-21177400	0.11935	-20548200	0.13775	-20798400			0.09838	-34294700	0.10395	-38633100	0.08366	-30595100	0.10751	-35617400	0.13558	-44831700
0.15281	-21984500	0.13289	-23532800	0.08479	-11134700	0.15734	-23755500	0.13275	-22850600	0.15147	-22813600			0.1169	-40941000	0.11595	-43299100	0.09732	-35958800	0.1251	-42261400	0.14781	-48925900
0.1685	-24681000	0.14818	-26460300	0.0965	-13009000	0.16983	-25768400	0.14835	-25532100	0.16758	-25267800			0.13833	-48881300	0.12871	-48142400	0.11596	-43452100	0.13824	-47203400	0.16058	-53078000
0.18116	-26698900	0.16911	-30479200	0.10944	-15087700	0.18233	-27815300	0.16729	-28823400	0.18753	-28336200			0.15663	-55906600	0.146	-54673300	0.13945	-52550100	0.14942	-51686700	0.17752	-58612000
0.19329	-28645800	0.19299	-34987700	0.12815	-18044900	0.19904	-30594500	0.187	-32278600	0.20864	-31548100			0.17063	-61119900	0.16877	-63067200	0.15868	-60436600	0.16395	-57144600	0.19904	-65781200
0.20814	-31101700	0.21067	-38572100	0.15096	-21724400	0.22142	-34234900	0.20392	-35301100	0.22648	-34340500			0.18266	-65561600	0.19006	-71304100	0.17252	-66174800	0.18389	-64453300	0.22107	-73022800
0.22864	-34385600	0.2242	-41213800	0.17104	-25110100	0.24366	-38045100	0.21698	-37677100	0.2405	-36513700			0.19688	-70681200	0.20564	-77375500	0.18444	-70905600	0.20469	-72337400	0.23675	-78408500
0.24947	-37943700	0.23656	-43611900	0.18604	-27543400	0.26062	-40935600	0.22971	-39922900	0.25371	-38503200			0.21613	-77745900	0.21834	-82044000	0.19837	-76255500	0.22092	-78677900	0.24891	-82396600
0.26526	-40730500	0.25134	-46492200	0.19804	-29478700	0.27348	-43130300	0.24545	-42636900	0.26887	-40844000			0.23929	-86262100	0.23051	-86750500	0.21573	-83374600	0.23357	-83441000	0.26117	-86314900
0.27707	-42755500	0.27138	-50353700	0.21134	-31595600	0.28601	-45244900	0.2653	-46094100	0.28784	-43727200			0.25841	-93635000	0.247	-92843000	0.23803	-91832300	0.24532	-87879100	0.27729	-91389100
0.28878	-44677300	0.29364	-54618400	0.2292	-34432800	0.30219	-48003900	0.28657	-49805500	0.30812	-46769800			0.272	-98922900	0.26894	-100413000	0.2564	-99211100	0.26036	-93495300	0.29724	-97927300
0.3043	-47223700	0.31088	-58096400	0.25176	-37961800	0.3239	-51609900	0.30561	-53050300	0.32555	-49414400			0.28355	-103190000	0.28875	-107793000	0.2699	-104505000	0.2816	-101074000	0.31791	-104490000
0.32598	-50750900	0.32397	-60667400	0.27172	-41190700	0.34522	-55303900	0.32002	-55558000	0.33932	-51485400			0.2973	-107992000	0.30379	-113437000	0.28168	-108971000	0.30469	-109392000	0.33336	-109476000
0.34907	-54604800	0.33603	-62969500	0.28659	-43532800	0.36185	-58150100	0.33323	-57808300	0.35269	-53432400			0.31615	-114488000	0.31558	-117786000	0.29597	-114229000	0.32232	-115949000	0.34542	-113293000
0.36621	-57570900	0.35073	-65853600	0.29791	-45403100	0.37504	-60356600	0.34865	-60389700	0.3685	-55813600			0.33788	-122160000	0.32741	-122212000	0.31501	-121460000	0.33568	-120794000	0.35772	-117118000
0.37901	-59753900	0.37093	-69802900	0.31041	-47454900	0.38806	-62575700	0.36743	-63636000	0.38869	-58841500			0.35644	-128912000	0.34365	-128275000	0.33805	-130200000	0.34785	-125172000	0.37423	-122282000
0.39072	-61771600	0.39481	-74286300	0.32835	-50311500	0.40511	-65505100	0.38762	-67104600	0.41006	-62049900			0.37039	-133843000	0.36589	-136270000	0.35738	-137778000	0.36249	-130545000	0.39567	-129100000
0.40525	-64312900	0.4131	-77930700	0.35124	-53975500	0.42759	-69287800	0.40545	-70147900	0.42839	-64849400			0.38193	-137921000	0.38744	-144321000	0.37103	-143265000	0.38253	-137669000	0.41825	-136164000
0.4259	-67785500	0.42698	-80560000	0.3729	-57456700	0.45004	-73209100	0.41903	-72524600	0.44235	-67012800			0.39522	-142629000	0.40327	-150262000	0.3825	-147796000	0.40354	-145433000	0.43473	-141460000
0.44794	-71561800	0.43882	-82878300	0.38831	-59960200	0.46686	-76155800	0.43161	-74738700	0.45527	-68965600			0.41444	-149167000	0.41573	-154736000	0.39608	-152861000	0.41969	-151657000	0.44753	-145431000
0.46482	-74541300	0.45337	-85678500	0.40051	-61880900	0.47987	-78416100	0.44707	-77395700	0.47013	-71232700			0.43729	-157188000	0.42817	-159174000	0.41379	-159640000	0.43195	-156272000	0.46012	-149251000
0.47767	-76746500	0.47312	-89467900	0.41329	-63914300	0.4925	-80597300	0.46672	-80788600	0.48888	-74071400			0.45732	-164381000	0.44414	-164970000	0.43534	-167678000	0.44332	-160405000	0.47617	-154158000
0.48979	-78841200	0.49592	-93737400	0.4308	-66671700	0.50857	-83388700	0.48792	-84451100	0.50912	-77098500			0.47244	-169616000	0.46549	-172495000	0.45389	-174724000	0.45771	-165686000	0.49624	-160533000
0.50529	-81566600	0.5138	-97265200	0.45263	-70153400	0.52979	-87028800	0.50697	-87691600	0.527	-79757600			0.48491	-173868000	0.48641	-179987000	0.46733	-179933000	0.47821	-173006000	0.51708	-167014000
0.52635	-85230000	0.5271	-99875200	0.47304	-73435300	0.55092	-90740500	0.52134	-90196800	0.54092	-81838600			0.49853	-178512000	0.50175	-185667000	0.47891	-184272000	0.50164	-181354000	0.53241	-171983000
0.54943	-89252300	0.53925	-102224000	0.4881	-75849800	0.56729	-93603000	0.5344	-92404100	0.55437	-83801800			0.51726	-184828000	0.51401	-190041000	0.49249	-189280000	0.51962	-188034000	0.54431	-175774000
0.56704	-92358100	0.55418	-105115000	0.49976	-77755400	0.57977	-95769100	0.54947	-94944200	0.57039	-86169200			0.53925	-192449000	0.52663	-194487000	0.5113	-196256000	0.53315	-192892000	0.55665	-179542000
0.57994	-94625000	0.57438	-109046000	0.51217	-79835700	0.59179	-97875200	0.5681	-98108700	0.59069	-89176400			0.55792	-199217000	0.54331	-200454000	0.53405	-204867000	0.54514	-197128000	0.57298	-184582000
0.59229	-96726600	0.59823	-113545000	0.53011	-82680400	0.60758	-100663000	0.58803	-101521000	0.61232	-92380600			0.57193	-204136000	0.56579	-208308000	0.55445	-212532000	0.55961	-202283000	0.59417	-191247000
0.60711	-99297400	0.61658	-117207000	0.5529	-86361800	0.62932	-104357000	0.60614	-104542000	0.63114	-95188500			0.58344	-208206000	0.5878	-216279000	0.56891	-218093000	0.57955	-209217000	0.61675	-198170000
0.62732	-102741000	0.63027	-119864000	0.57461	-89840600	0.65217	-108259000	0.61995	-106882000	0.64538	-97318100			0.59693	-212917000	0.60382	-222195000	0.58088	-222556000	0.60157	-217004000	0.63326	-203333000
0.64909	-106469000	0.64238	-122160000	0.59066	-92368600	0.66925	-111221000	0.633	-109026000	0.65809	-99215100			0.61593	-219351000	0.61609	-226643000	0.59456	-227482000	0.61884	-223310000	0.6461	-207171000
0.6658	-109432000	0.65653	-124927000	0.60294	-94307900	0.68249	-113425000	0.6484	-111570000	0.67249	-101426000			0.63827	-227204000	0.62841	-230981000	0.61293	-234107000	0.63157	-227972000	0.65863	-210710000
0.67865	-111610000	0.6756	-128668000	0.61566	-96324300	0.69492	-115512000	0.66784	-114845000	0.69076	-104234000			0.65864	-234235000	0.64353	-236618000	0.63328	-242093000	0.64286	-232138000	0.67457	-215482000
0.69071	-113628000	0.69815	-132914000	0.63261	-99032000	0.7105	-118169000	0.68837	-118426000	0.71086	-107228000			0.67397	-239343000	0.66449	-243944000	0.65206	-249279000	0.65707	-237386000	0.69477	-221705000
0.70624	-116284000	0.71615	-136403000	0.65371	-102467000	0.73184	-121686000	0.70737	-121648000	0.72849	-109841000			0.68621	-243473000	0.68479	-251264000	0.66562	-254570000	0.67715	-244602000	0.71602	-228057000
0.72745	-119924000	0.72976	-138961000	0.67423	-105722000	0.75391	-125354000	0.72184	-124138000	0.7425	-111885000			0.69962	-248045000	0.70006	-256848000	0.67722	-258921000	0.70029	-252825000	0.73198	-232964000
0.75155	-123982000	0.74179	-141160000	0.68958	-108137000	0.77088	-128201000	0.73477	-126307000	0.75555	-113767000			0.71798	-254132000	0.7122	-261094000	0.69085	-263904000	0.71833	-259421000	0.74409	-236630000
0.7696	-127152000	0.75635	-143873000	0.70148	-109984000	0.78395	-130343000	0.7497	-128775000	0.77102	-116000000			0.73959	-261539000	0.72437	-265314000	0.70981	-270818000	0.73198	-264227000	0.75557	-240187000
0.78282	-129427000	0.77613	-147712000	0.71379	-111977000	0.79651	-132432000	0.76822	-131890000	0.79071	-118903000			0.75821	-268116000	0.74058	-271046000	0.73228	-279306000	0.74404	-268411000	0.77106	-244976000
0.795	-131474000	0.8	-152195000	0.7315	-114755000	0.81255	-135187000	0.78836	-135286000	0.81214	-122022000			0.77254	-272954000	0.76256	-278719000	0.75243	-286893000	0.7587	-273449000	0.7916	-251415000
0.8098	-134024000	0.81875	-155874000	0.75422	-118338000	0.83411	-138828000	0.80666	-138308000	0.83175	-124796000			0.78445	-276878000	0.78507	-286701000	0.76699	-292336000	0.77797	-280230000	0.8143	-258253000
0.83	-137483000	0.83233	-158491000	0.77629	-121835000	0.85683	-142662000	0.82078	-140649000	0.84666	-126895000			0.79773	-281312000	0.80173	-292687000	0.77907	-296755000	0.7999	-287828000	0.83122	-263477000
0.85272	-141288000	0.84462	-160726000	0.7928	-124378000	0.87403	-145567000	0.83395	-142774000	0.85984	-128713000			0.8167	-287559000	0.81468	-297162000	0.79271	-301607000	0.81722	-294080000	0.84396	-267279000
0.87052	-144345000	0.85838	-163391000	0.80556	-126315000	0.88728	-147723000	0.84949	-145303000	0.87432	-130816000			0.83954	-295256000	0.82704	-301397000	0.81061	-308090000	0.83033	-298649000	0.85622	-270864000
0.88411	-146587000	0.87762	-167014000	0.81826	-128299000	0.8999	-149772000	0.86953	-148577000	0.89224	-133479000			0.85943	-302298000	0.84249	-306882000	0.83198	-315988000	0.84205	-302663000	0.87174	-275462000
0.89661	-148631000	0.9003	-171203000	0.83502	-130916000	0.91552	-152350000	0.89057	-152109000	0.91226	-136385000			0.87416	-307324000	0.86329	-314080000	0.85149	-323108000	0.85591	-307654000	0.8921	-281539000
0.91198	-151262000	0.91851	-174675000	0.8566	-134301000	0.93652	-155761000	0.90985	-155260000	0.93019	-138947000			0.88607	-311333000	0.88386	-321472000	0.86544	-328282000	0.87492	-314612000	0.91325	-287907000
0.93281	-154874000	0.93196	-177205000	0.8773	-137564000	0.95815	-159295000	0.92426	-157662000	0.94465	-140932000			0.89882	-315603000	0.89934	-327137000	0.87692	-332455000	0.89802	-322732000	0.92988	-292830000
0.95656	-158896000	0.94398	-179418000	0.89336	-139988000	0.97479	-162035000	0.93672	-159754000	0.95748	-142736000			0.91676	-321433000	0.91145	-331397000	0.88997	-337135000	0.91621	-329411000	0.94248	-296506000
0.97462	-162072000	0.95849	-182117000	0.90592	-141881000	0.98732	-164015000	0.95109	-162127000	0.97298	-144900000			0.93881	-328630000	0.92366	-335610000	0.90797	-343710000	0.92992	-334152000	0.95482	-300062000
0.98871	-164344000	0.978	-185864000	0.91871	-143846000	0.99907	-165936000	0.9693	-165144000	0.99286	-147714000			0.95832	-335169000	0.93986	-341303000	0.92991	-351980000	0.94176	-338152000	0.97107	-304810000
1.00082	-166372000	1.00168	-190242000	0.93608	-146561000	1.01415	-168489000	0.98901	-168432000	1.01433	-150744000			0.97347	-339953000	0.95995	-348857000	0.95044	-359607000	0.95584	-342925000	0.99194	-311242000
1.01578	-168859000	1.02059	-193860000	0.95856	-150049000	1.03512	-171907000	1.00726	-171368000	1.034	-153424000			0.98573	-343706000	0.98401	-356761000	0.96505	-365044000	0.97483	-349491000	1.01441	-318015000
1.03606	-172260000	1.03442	-196431000	0.98135	-153471000	1.05794	-175618000	1.02135	-173643000	1.04901	-155450000			0.99921	-348023000	1.00062	-362672000	0.97695	-369291000	0.99718	-357081000	1.03126	-323120000
1.05891	-176023000	1.04646	-198603000	0.99814	-155950000	1.07522	-178415000	1.03423	-175669000	1.06223	-157217000			1.01781	-354089000	1.01366	-367045000	0.99007	-373844000	1.01485	-363391000	1.04359	-326841000
1.07672	-179038000	1.06046	-201177000	1.01048	-157817000	1.08838	-180460000	1.04938	-178049000	1.07697	-159234000			1.0404	-361551000	1.02628	-371247000	1.00787	-379441000	1.02853	-368011000	1.05559	-330306000
1.09026	-181196000	1.07916	-204706000	1.02302	-159708000	1.10095	-182376000	1.06874	-181165000	1.09505	-161775000			1.0606	-368369000	1.04195	-376593000	1.02897	-386775000	1.04059	-372019000	1.07083	-334779000
1.10229	-183109000	1.10179	-208719000	1.03956	-162244000	1.11584	-184822000	1.08981	-184612000	1.11475	-164529000			1.0758	-373241000	1.0624	-383662000	1.04883	-393830000	1.05501	-376962000	1.09066	-340757000
1.11692	-185572000	1.12025	-212076000	1.06084	-165470000	1.13663	-188063000	1.10994	-187758000	1.13242	-166978000			1.08841	-377071000	1.08388	-391005000	1.06334	-398711000	1.07492	-383904000	1.11206	-347062000
1.13712	-189039000	1.134	-214499000	1.0812	-168631000	1.15866	-191504000	1.12514	-190153000	1.14629	-168850000			1.10118	-381225000	1.09969	-396582000			1.09826	-391968000	1.12892	-351926000
1.16119	-193004000	1.14606	-216525000	1.09719	-170965000			1.13815	-192165000	1.15909	-170538000			1.11862	-386810000	1.11193	-400711000			1.11632	-398550000	1.14138	-355475000
		1.16035	-219014000	1.10959	-172741000			1.15242	-194415000	1.17423	-172556000			1.13999	-393747000	1.12368	-404711000			1.12983	-403195000	1.1532	-358810000
		1.17992	-222551000	1.12193	-174552000			1.17013	-197299000	1.1934	-175219000			1.15957	-400092000	1.13875	-410027000			1.1415	-407116000	1.16875	-363324000
		1.20357	-226757000	1.13888	-177101000			1.18966	-200490000	1.21481	-178129000			1.17421	-404661000	1.15928	-417296000			1.15506	-411805000	1.18945	-369437000
		1.22345	-230278000	1.16139	-180460000			1.20821	-203407000	1.23458	-180756000			1.18607	-408274000	1.18243	-425210000			1.17384	-418201000	1.21266	-376168000
		1.23779	-232785000	1.18398	-183847000			1.22244	-205630000	1.24985	-182727000			1.19881	-412248000	1.19933	-431099000			1.19605	-425683000	1.23061	-381344000
		1.25017	-234829000	1.20075	-186263000			1.23524	-207591000	1.26321	-184421000			1.21672	-417945000	1.21226	-435323000			1.21383	-431875000	1.24351	-385020000
		1.26457	-237254000	1.21351	-188066000			1.25025	-209901000	1.27799	-186346000			1.2397	-425202000	1.22465	-439344000			1.22725	-436344000	1.25521	-388363000
				1.22562	-189840000			1.26989	-212955000	1.29626	-188826000			1.26041	-431986000	1.23982	-444504000			1.23908	-440169000	1.26993	-392645000
				1.24163	-192151000			1.291	-216319000	1.31657	-191544000			1.27592	-436842000	1.26009	-451350000			1.25301	-444838000	1.28906	-398360000
								1.31103	-219376000	1.335	-193951000			1.28829	-440556000	1.28186	-458639000			1.27225	-451402000	1.31047	-404596000
								1.32633	-221692000	1.34898	-195774000			1.30077	-444467000	1.29807	-464229000			1.29621	-459353000	1.32756	-409466000
								1.33957	-223628000	1.36198	-197414000			1.31768	-449836000	1.31095	-468343000			1.31506	-465959000	1.34024	-413003000
								1.35416	-225804000					1.33947	-456652000	1.32334	-472286000			1.32885	-470571000	1.35233	-416317000
								1.37239	-228594000					1.35951	-463023000	1.33921	-477574000			1.3404	-474386000	1.36794	-420725000
														1.37499	-467598000	1.36038	-484760000			1.35375	-478857000	1.38864	-426833000
														1.38769	-471196000	1.38311	-492452000			1.37221	-485003000	1.41178	-433467000
														1.40097	-475116000	1.39964	-498282000			1.39421	-492322000	1.42991	-438545000
														1.41889	-480687000	1.41222	-502451000			1.41248	-498490000	1.4431	-442055000
														1.44182	-487757000	1.42417	-506275000			1.42621	-502812000	1.45547	-445136000
														1.46226	-494378000	1.43917	-511237000			1.43833	-506255000	1.47057	-449296000
														1.47779	-499057000	1.45905	-517940000					1.48997	-454953000
														1.4902	-502639000	1.48076	-525044000					1.5114	-461038000
														1.50347	-506453000	1.49723	-530542000					1.52784	-465784000
														1.51999	-511611000	1.50981	-534477000					1.54024	-469170000
														1.54144	-518224000	1.52174	-538140000					1.5517	-472258000
														1.56091	-524376000	1.53727	-543147000					1.5667	-476404000
														1.57598	-528753000	1.55778	-550093000					1.58628	-482246000
														1.58804	-532027000	1.58154	-557770000					1.60985	-488870000
														1.60066	-535620000	1.59929	-563575000					1.62856	-493927000
														1.61777	-540792000	1.61268	-567693000					1.64196	-497464000
														1.64014	-547309000	1.62483	-571373000					1.65417	-500566000
														1.66134	-553851000	1.639	-576008000					1.66902	-504513000
														1.6773	-558490000	1.65842	-582460000
														1.68977	-561911000	1.68	-589440000
														1.7022	-565429000	1.69674	-594816000
														1.71879	-570355000	1.70954	-598731000
														1.74034	-576793000	1.72172	-602354000
														1.76049	-582949000	1.73717	-607181000
														1.77616	-587296000	1.75769	-613943000
														1.78867	-590550000	1.78148	-621477000
																1.79915	-627082000
